# Supplementary material for: When crisis hits: Bike-Sharing platforms amid the Covid-19 pandemic
Source: PLoS One. 2023 Apr 7;18(4):e0283603. doi: 10.1371/journal.pone.0283603 (PMC10081752; doi:10.1371/journal.pone.0283603)
Supplement: S1 Dataset — (CSV) [file pone.0283603.s001.csv]

Date	Period	Code	City	Trip_Frequency_Below_45min	Trip_Frequency_Below_30min	first.case.binary	stay.at.home	Population	Elderly	Commute	Income	Vehicle	Temperature	Humidity	Wind	Rain	Snow	Walk.Score	Transit.Score	Bike.Score	BikeScoreGroup	WalkScoreGroup	TransitScoreGroup	Weekend
1/1/2019	3137	12420	Austin	104	86	0	0	1666878	171239	8232	77129	259463	44.5	38.5	4.2	0.05	0	41.1	33.5	54	1	2	2	BankHoliday
1/1/2019	3137	14460	Boston	1121	1007	0	0	4475825	688130	28568	87801	596873	47.2	38	13.8	0.79	0	82	72.5	70.5	0	0	0	BankHoliday
1/1/2019	3137	16980	Chicago	1238	1178	0	0	8636309	1255211	29968	70408	1126156	32.6	29.4	9.1	0.66	0	77.4	65.3	73.2	0	0	1	BankHoliday
1/1/2019	3137	35620	New York	20518	18593	0	0	18776233	2926528	63956	77830	1647942	50.5	43.2	6.2	1.08	0	88.3	84.3	70	0	0	0	BankHoliday
1/1/2019	3137	37980	Philadelphia	704	611	0	0	5538175	875476	16174	69579	708979	52.6	45.2	12	0.76	0	78.8	66.8	67.4	1	0	1	BankHoliday
1/1/2019	3137	38300	Pittsburgh	34	33	0	0	1715050	335546	3438	60320	276237	48.7	42.3	12	0.72	0	62.9	56	57.3	1	1	1	BankHoliday
1/1/2019	3137	38900	Portland	338	295	0	0	2075505	291216	25039	75816	312207	34.6	31	1.7	0	0	66.6	51.6	82.4	0	1	1	BankHoliday
1/1/2019	3137	41860	San Francisco	2206	1996	0	0	3565427	544947	42590	105109	415772	50.5	25.8	13.6	0	0	84.4	80.3	72.2	0	0	0	BankHoliday
1/1/2019	3137	47900	Washington	3917	3647	0	0	5051789	641107	27378	103474	639629	56.4	48	9.5	0.48	0	75.9	70.7	69.1	1	0	0	BankHoliday
1/2/2019	3138	12420	Austin	7	6	0	0	1666878	171239	8232	77129	259463	38.2	34.3	5.2	0.34	0	41.1	33.5	54	1	2	2	Weekday
1/2/2019	3138	14460	Boston	2549	2446	0	0	4475825	688130	28568	87801	596873	33.4	12.5	9	0.38	0	82	72.5	70.5	0	0	0	Weekday
1/2/2019	3138	16980	Chicago	4095	3973	0	0	8636309	1255211	29968	70408	1126156	29.5	25.7	6.7	0	0	77.4	65.3	73.2	0	0	1	Weekday
1/2/2019	3138	35620	New York	36505	34630	0	0	18776233	2926528	63956	77830	1647942	38	23.2	7.9	0.06	0	88.3	84.3	70	0	0	0	Weekday
1/2/2019	3138	37980	Philadelphia	1126	1067	0	0	5538175	875476	16174	69579	708979	42.2	30.4	6	0.09	0	78.8	66.8	67.4	1	0	1	Weekday
1/2/2019	3138	38300	Pittsburgh	56	54	0	0	1715050	335546	3438	60320	276237	37.8	35.1	3.2	0.01	0	62.9	56	57.3	1	1	1	Weekday
1/2/2019	3138	38900	Portland	490	441	0	0	2075505	291216	25039	75816	312207	35.1	30.9	3.1	0	0	66.6	51.6	82.4	0	1	1	Weekday
1/2/2019	3138	41860	San Francisco	5610	5467	0	0	3565427	544947	42590	105109	415772	46.3	32	2.1	0	0	84.4	80.3	72.2	0	0	0	Weekday
1/2/2019	3138	47900	Washington	6206	6023	0	0	5051789	641107	27378	103474	639629	46.2	35.6	5.4	0	0	75.9	70.7	69.1	1	0	0	Weekday
1/3/2019	3139	12420	Austin	115	104	0	0	1666878	171239	8232	77129	259463	40.3	35.7	5.8	2.21	0	41.1	33.5	54	1	2	2	Weekday
1/3/2019	3139	14460	Boston	2897	2811	0	0	4475825	688130	28568	87801	596873	37.6	26.3	8.9	0	0	82	72.5	70.5	0	0	0	Weekday
1/3/2019	3139	16980	Chicago	5460	5294	0	0	8636309	1255211	29968	70408	1126156	30.8	23.5	9.8	0	0	77.4	65.3	73.2	0	0	1	Weekday
1/3/2019	3139	35620	New York	40308	38478	0	0	18776233	2926528	63956	77830	1647942	41.1	29.4	8	0	0	88.3	84.3	70	0	0	0	Weekday
1/3/2019	3139	37980	Philadelphia	1315	1265	0	0	5538175	875476	16174	69579	708979	42	31.4	8	0	0	78.8	66.8	67.4	1	0	1	Weekday
1/3/2019	3139	38300	Pittsburgh	82	80	0	0	1715050	335546	3438	60320	276237	35.8	29.9	7.8	0	0	62.9	56	57.3	1	1	1	Weekday
1/3/2019	3139	38900	Portland	465	433	0	0	2075505	291216	25039	75816	312207	46.5	37.8	9.1	0	0	66.6	51.6	82.4	0	1	1	Weekday
1/3/2019	3139	41860	San Francisco	6161	6005	0	0	3565427	544947	42590	105109	415772	46.2	33.4	1.8	0	0	84.4	80.3	72.2	0	0	0	Weekday
1/3/2019	3139	47900	Washington	7219	7012	0	0	5051789	641107	27378	103474	639629	47.3	35.6	6.8	0	0	75.9	70.7	69.1	1	0	0	Weekday
1/4/2019	3140	12420	Austin	188	158	0	0	1666878	171239	8232	77129	259463	44.8	32.6	2.5	0.03	0	41.1	33.5	54	1	2	2	Weekday
1/4/2019	3140	14460	Boston	3273	3147	0	0	4475825	688130	28568	87801	596873	40.3	24.3	9.9	0.02	0	82	72.5	70.5	0	0	0	Weekday
1/4/2019	3140	16980	Chicago	6535	6206	0	0	8636309	1255211	29968	70408	1126156	37.9	28	8.4	0	0	77.4	65.3	73.2	0	0	1	Weekday
1/4/2019	3140	35620	New York	42492	40601	0	0	18776233	2926528	63956	77830	1647942	39.7	26.4	5.2	0	0	88.3	84.3	70	0	0	0	Weekday
1/4/2019	3140	37980	Philadelphia	1391	1337	0	0	5538175	875476	16174	69579	708979	37.8	29.6	6.2	0	0	78.8	66.8	67.4	1	0	1	Weekday
1/4/2019	3140	38300	Pittsburgh	78	74	0	0	1715050	335546	3438	60320	276237	33.2	29.5	4.6	0	0	62.9	56	57.3	1	1	1	Weekday
1/4/2019	3140	38900	Portland	617	573	0	0	2075505	291216	25039	75816	312207	49.9	42	9.5	0.09	0	66.6	51.6	82.4	0	1	1	Weekday
1/4/2019	3140	41860	San Francisco	6268	6100	0	0	3565427	544947	42590	105109	415772	46.8	37	2.4	0	0	84.4	80.3	72.2	0	0	0	Weekday
1/4/2019	3140	47900	Washington	6984	6773	0	0	5051789	641107	27378	103474	639629	42.6	34.6	3.5	0	0	75.9	70.7	69.1	1	0	0	Weekday
1/5/2019	3141	12420	Austin	228	196	0	0	1666878	171239	8232	77129	259463	51.6	35.3	1.4	0	0	41.1	33.5	54	1	2	2	Weekend
1/5/2019	3141	14460	Boston	749	727	0	0	4475825	688130	28568	87801	596873	41	34.5	7.7	0	0	82	72.5	70.5	0	0	0	Weekend
1/5/2019	3141	16980	Chicago	5645	5054	0	0	8636309	1255211	29968	70408	1126156	39.8	32.4	6.8	0	0	77.4	65.3	73.2	0	0	1	Weekend
1/5/2019	3141	35620	New York	16769	16089	0	0	18776233	2926528	63956	77830	1647942	44.2	41	7.8	0.22	0	88.3	84.3	70	0	0	0	Weekend
1/5/2019	3141	37980	Philadelphia	479	448	0	0	5538175	875476	16174	69579	708979	44.5	41.8	7.8	0.31	0	78.8	66.8	67.4	1	0	1	Weekend
1/5/2019	3141	38300	Pittsburgh	61	54	0	0	1715050	335546	3438	60320	276237	40.7	34.9	7.1	0.23	0	62.9	56	57.3	1	1	1	Weekend
1/5/2019	3141	38900	Portland	378	347	0	0	2075505	291216	25039	75816	312207	44	40.2	2.9	0.03	0	66.6	51.6	82.4	0	1	1	Weekend
1/5/2019	3141	41860	San Francisco	2009	1934	0	0	3565427	544947	42590	105109	415772	53.1	42.5	12.9	0	0	84.4	80.3	72.2	0	0	0	Weekend
1/5/2019	3141	47900	Washington	4761	4610	0	0	5051789	641107	27378	103474	639629	48.3	42.9	7.2	0.07	0	75.9	70.7	69.1	1	0	0	Weekend
1/6/2019	3142	12420	Austin	138	113	0	0	1666878	171239	8232	77129	259463	54	43.4	2.3	0	0	41.1	33.5	54	1	2	2	Weekend
1/6/2019	3142	14460	Boston	1546	1468	0	0	4475825	688130	28568	87801	596873	39.5	29.7	10.8	0.53	0	82	72.5	70.5	0	0	0	Weekend
1/6/2019	3142	16980	Chicago	3539	3376	0	0	8636309	1255211	29968	70408	1126156	40.2	32.3	9.5	0	0	77.4	65.3	73.2	0	0	1	Weekend
1/6/2019	3142	35620	New York	30057	28331	0	0	18776233	2926528	63956	77830	1647942	43.5	30	6.9	0.28	0	88.3	84.3	70	0	0	0	Weekend
1/6/2019	3142	37980	Philadelphia	785	731	0	0	5538175	875476	16174	69579	708979	45.3	32.7	11.7	0.26	0	78.8	66.8	67.4	1	0	1	Weekend
1/6/2019	3142	38300	Pittsburgh	37	35	0	0	1715050	335546	3438	60320	276237	39.8	31	7.7	0.14	0	62.9	56	57.3	1	1	1	Weekend
1/6/2019	3142	38900	Portland	220	204	0	0	2075505	291216	25039	75816	312207	44.8	37.5	9	0.09	0	66.6	51.6	82.4	0	1	1	Weekend
1/6/2019	3142	41860	San Francisco	649	631	0	0	3565427	544947	42590	105109	415772	50.5	44.9	9.5	0.19	0	84.4	80.3	72.2	0	0	0	Weekend
1/6/2019	3142	47900	Washington	5487	5183	0	0	5051789	641107	27378	103474	639629	49.8	34.1	8.8	0.01	0	75.9	70.7	69.1	1	0	0	Weekend
1/7/2019	3143	12420	Austin	202	183	0	0	1666878	171239	8232	77129	259463	67.1	59.7	4.6	0	0	41.1	33.5	54	1	2	2	Weekday
1/7/2019	3143	14460	Boston	2769	2710	0	0	4475825	688130	28568	87801	596873	26	0.5	13.2	0	0	82	72.5	70.5	0	0	0	Weekday
1/7/2019	3143	16980	Chicago	4630	4469	0	0	8636309	1255211	29968	70408	1126156	45.6	39.8	15.5	0	0	77.4	65.3	73.2	0	0	1	Weekday
1/7/2019	3143	35620	New York	35252	33825	0	0	18776233	2926528	63956	77830	1647942	29.5	7.7	5.7	0	0	88.3	84.3	70	0	0	0	Weekday
1/7/2019	3143	37980	Philadelphia	1082	1032	0	0	5538175	875476	16174	69579	708979	33.4	14.6	7.3	0	0	78.8	66.8	67.4	1	0	1	Weekday
1/7/2019	3143	38300	Pittsburgh	84	83	0	0	1715050	335546	3438	60320	276237	34.6	23.5	7.1	0	0	62.9	56	57.3	1	1	1	Weekday
1/7/2019	3143	38900	Portland	625	588	0	0	2075505	291216	25039	75816	312207	41.3	35.5	5.5	0.21	0	66.6	51.6	82.4	0	1	1	Weekday
1/7/2019	3143	41860	San Francisco	6699	6556	0	0	3565427	544947	42590	105109	415772	58.7	50.4	10.2	1.64	0	84.4	80.3	72.2	0	0	0	Weekday
1/7/2019	3143	47900	Washington	6019	5927	0	0	5051789	641107	27378	103474	639629	39.4	22.5	8	0	0	75.9	70.7	69.1	1	0	0	Weekday
1/8/2019	3144	12420	Austin	224	196	0	0	1666878	171239	8232	77129	259463	63.4	54.2	1.6	0	0	41.1	33.5	54	1	2	2	Weekday
1/8/2019	3144	14460	Boston	2924	2848	0	0	4475825	688130	28568	87801	596873	34.1	20.6	6.2	0	0	82	72.5	70.5	0	0	0	Weekday
1/8/2019	3144	16980	Chicago	6782	6585	0	0	8636309	1255211	29968	70408	1126156	42.8	35.2	11.9	0.38	0	77.4	65.3	73.2	0	0	1	Weekday
1/8/2019	3144	35620	New York	39951	38203	0	0	18776233	2926528	63956	77830	1647942	38.9	31.3	7.7	0.07	0	88.3	84.3	70	0	0	0	Weekday
1/8/2019	3144	37980	Philadelphia	1249	1195	0	0	5538175	875476	16174	69579	708979	37.4	31.9	4.1	0.1	0	78.8	66.8	67.4	1	0	1	Weekday
1/8/2019	3144	38300	Pittsburgh	91	84	0	0	1715050	335546	3438	60320	276237	50.3	39.2	10.1	0	0	62.9	56	57.3	1	1	1	Weekday
1/8/2019	3144	38900	Portland	468	450	0	0	2075505	291216	25039	75816	312207	43.1	35.9	10.4	0.01	0	66.6	51.6	82.4	0	1	1	Weekday
1/8/2019	3144	41860	San Francisco	7006	6890	0	0	3565427	544947	42590	105109	415772	54.7	49.9	2.6	0	0	84.4	80.3	72.2	0	0	0	Weekday
1/8/2019	3144	47900	Washington	7324	7139	0	0	5051789	641107	27378	103474	639629	44.6	36.3	6.4	0.08	0	75.9	70.7	69.1	1	0	0	Weekday
1/9/2019	3145	12420	Austin	198	185	0	0	1666878	171239	8232	77129	259463	57	30.7	6.4	0	0	41.1	33.5	54	1	2	2	Weekday
1/9/2019	3145	14460	Boston	3308	3220	0	0	4475825	688130	28568	87801	596873	40	33.9	10.9	0.13	0	82	72.5	70.5	0	0	0	Weekday
1/9/2019	3145	16980	Chicago	4997	4886	0	0	8636309	1255211	29968	70408	1126156	23.8	10.4	15	0	0	77.4	65.3	73.2	0	0	1	Weekday
1/9/2019	3145	35620	New York	43085	41414	0	0	18776233	2926528	63956	77830	1647942	42.7	30.1	6	0.16	0	88.3	84.3	70	0	0	0	Weekday
1/9/2019	3145	37980	Philadelphia	1301	1257	0	0	5538175	875476	16174	69579	708979	43.5	31.9	13.8	0.17	0	78.8	66.8	67.4	1	0	1	Weekday
1/9/2019	3145	38300	Pittsburgh	72	69	0	0	1715050	335546	3438	60320	276237	33.8	26	11.6	0.21	0	62.9	56	57.3	1	1	1	Weekday
1/9/2019	3145	38900	Portland	395	386	0	0	2075505	291216	25039	75816	312207	44.2	35.1	12.5	0.19	0	66.6	51.6	82.4	0	1	1	Weekday
1/9/2019	3145	41860	San Francisco	6899	6787	0	0	3565427	544947	42590	105109	415772	59	51.9	12.4	0	0	84.4	80.3	72.2	0	0	0	Weekday
1/9/2019	3145	47900	Washington	6221	6115	0	0	5051789	641107	27378	103474	639629	48.5	30.6	12.3	0.16	0	75.9	70.7	69.1	1	0	0	Weekday
1/10/2019	3146	12420	Austin	185	165	0	0	1666878	171239	8232	77129	259463	50.8	31.4	2	0	0	41.1	33.5	54	1	2	2	Weekday
1/10/2019	3146	14460	Boston	3251	3149	0	0	4475825	688130	28568	87801	596873	35.8	20.5	14.7	0.02	0	82	72.5	70.5	0	0	0	Weekday
1/10/2019	3146	16980	Chicago	5152	5037	0	0	8636309	1255211	29968	70408	1126156	19.4	8.2	6.8	0	0	77.4	65.3	73.2	0	0	1	Weekday
1/10/2019	3146	35620	New York	37893	36555	0	0	18776233	2926528	63956	77830	1647942	33	16.1	6.7	0.06	0	88.3	84.3	70	0	0	0	Weekday
1/10/2019	3146	37980	Philadelphia	1076	1047	0	0	5538175	875476	16174	69579	708979	34.9	16.4	16.6	0.01	0	78.8	66.8	67.4	1	0	1	Weekday
1/10/2019	3146	38300	Pittsburgh	72	70	0	0	1715050	335546	3438	60320	276237	21.9	14.8	10	0.01	0	62.9	56	57.3	1	1	1	Weekday
1/10/2019	3146	38900	Portland	566	543	0	0	2075505	291216	25039	75816	312207	44.4	39.5	11.3	0.19	0	66.6	51.6	82.4	0	1	1	Weekday
1/10/2019	3146	41860	San Francisco	7506	7376	0	0	3565427	544947	42590	105109	415772	55.9	48.9	2.2	0.03	0	84.4	80.3	72.2	0	0	0	Weekday
1/10/2019	3146	47900	Washington	5386	5322	0	0	5051789	641107	27378	103474	639629	34.5	14.2	16.4	0	0	75.9	70.7	69.1	1	0	0	Weekday
1/11/2019	3147	12420	Austin	148	138	0	0	1666878	171239	8232	77129	259463	53.2	41.9	2.9	0	0	41.1	33.5	54	1	2	2	Weekday
1/11/2019	3147	14460	Boston	2574	2511	0	0	4475825	688130	28568	87801	596873	26.8	8.1	15.4	0	0	82	72.5	70.5	0	0	0	Weekday
1/11/2019	3147	16980	Chicago	5641	5480	0	0	8636309	1255211	29968	70408	1126156	26.7	18.2	4.4	0	0	77.4	65.3	73.2	0	0	1	Weekday
1/11/2019	3147	35620	New York	31792	30738	0	0	18776233	2926528	63956	77830	1647942	26.7	6.8	7.9	0	0	88.3	84.3	70	0	0	0	Weekday
1/11/2019	3147	37980	Philadelphia	1030	989	0	0	5538175	875476	16174	69579	708979	30.2	11.5	14.2	0	0	78.8	66.8	67.4	1	0	1	Weekday
1/11/2019	3147	38300	Pittsburgh	62	60	0	0	1715050	335546	3438	60320	276237	22.7	13.8	6.3	0	0	62.9	56	57.3	1	1	1	Weekday
1/11/2019	3147	38900	Portland	555	525	0	0	2075505	291216	25039	75816	312207	44.5	37.6	5.2	0	0	66.6	51.6	82.4	0	1	1	Weekday
1/11/2019	3147	41860	San Francisco	5658	5579	0	0	3565427	544947	42590	105109	415772	54.6	46.5	2.4	0	0	84.4	80.3	72.2	0	0	0	Weekday
1/11/2019	3147	47900	Washington	5505	5399	0	0	5051789	641107	27378	103474	639629	32.6	12.6	13.3	0	5.9	75.9	70.7	69.1	1	0	0	Weekday
1/12/2019	3148	12420	Austin	229	174	0	0	1666878	171239	8232	77129	259463	56.3	48	5.2	0.32	0	41.1	33.5	54	1	2	2	Weekend
1/12/2019	3148	14460	Boston	1194	1159	0	0	4475825	688130	28568	87801	596873	20.4	-3.7	14.2	0	0	82	72.5	70.5	0	0	0	Weekend
1/12/2019	3148	16980	Chicago	1338	1285	0	0	8636309	1255211	29968	70408	1126156	30.3	24.3	8	0	3.1	77.4	65.3	73.2	0	0	1	Weekend
1/12/2019	3148	35620	New York	24223	23221	0	0	18776233	2926528	63956	77830	1647942	25.6	4.9	14.1	0	0	88.3	84.3	70	0	0	0	Weekend
1/12/2019	3148	37980	Philadelphia	580	544	0	0	5538175	875476	16174	69579	708979	28.1	4.8	4.2	0	0	78.8	66.8	67.4	1	0	1	Weekend
1/12/2019	3148	38300	Pittsburgh	33	29	0	0	1715050	335546	3438	60320	276237	24.5	17.2	2.6	0	0	62.9	56	57.3	1	1	1	Weekend
1/12/2019	3148	38900	Portland	492	432	0	0	2075505	291216	25039	75816	312207	44.4	33.5	8.6	0	0	66.6	51.6	82.4	0	1	1	Weekend
1/12/2019	3148	41860	San Francisco	4064	3882	0	0	3565427	544947	42590	105109	415772	58.2	48.4	3.3	0.17	0	84.4	80.3	72.2	0	0	0	Weekend
1/12/2019	3148	47900	Washington	3451	3350	0	0	5051789	641107	27378	103474	639629	32.9	15.5	4.6	0	5.1	75.9	70.7	69.1	1	0	0	Weekend
1/13/2019	3149	12420	Austin	151	129	0	0	1666878	171239	8232	77129	259463	45.6	34.8	5.5	0	0	41.1	33.5	54	1	2	2	Weekend
1/13/2019	3149	14460	Boston	1122	1081	0	0	4475825	688130	28568	87801	596873	21.8	3.5	7.9	0	0	82	72.5	70.5	0	0	0	Weekend
1/13/2019	3149	16980	Chicago	1701	1632	0	0	8636309	1255211	29968	70408	1126156	30.3	24.1	13.3	0.07	3.1	77.4	65.3	73.2	0	0	1	Weekend
1/13/2019	3149	35620	New York	21848	20843	0	0	18776233	2926528	63956	77830	1647942	29.4	9.9	9.7	0	0	88.3	84.3	70	0	0	0	Weekend
1/13/2019	3149	37980	Philadelphia	331	311	0	0	5538175	875476	16174	69579	708979	28.5	21.4	6.5	0.11	0	78.8	66.8	67.4	1	0	1	Weekend
1/13/2019	3149	38300	Pittsburgh	26	26	0	0	1715050	335546	3438	60320	276237	27.3	23.8	5.2	0	0	62.9	56	57.3	1	1	1	Weekend
1/13/2019	3149	38900	Portland	408	350	0	0	2075505	291216	25039	75816	312207	44.9	31.3	10.6	0	0	66.6	51.6	82.4	0	1	1	Weekend
1/13/2019	3149	41860	San Francisco	3657	3476	0	0	3565427	544947	42590	105109	415772	56.6	44.5	3.3	0.01	0	84.4	80.3	72.2	0	0	0	Weekend
1/13/2019	3149	47900	Washington	607	590	0	0	5051789	641107	27378	103474	639629	30.6	26.8	7.6	0.36	9.1	75.9	70.7	69.1	1	0	0	Weekend
1/14/2019	3150	12420	Austin	201	182	0	0	1666878	171239	8232	77129	259463	43.4	33	3.3	0	0	41.1	33.5	54	1	2	2	Weekday
1/14/2019	3150	14460	Boston	2940	2872	0	0	4475825	688130	28568	87801	596873	26.5	15.5	8.2	0	0	82	72.5	70.5	0	0	0	Weekday
1/14/2019	3150	16980	Chicago	5007	4886	0	0	8636309	1255211	29968	70408	1126156	26.2	20.4	7	0	3.1	77.4	65.3	73.2	0	0	1	Weekday
1/14/2019	3150	35620	New York	33984	32743	0	0	18776233	2926528	63956	77830	1647942	26.7	11.2	6.5	0	0	88.3	84.3	70	0	0	0	Weekday
1/14/2019	3150	37980	Philadelphia	960	916	0	0	5538175	875476	16174	69579	708979	28.4	13	10.1	0.01	1.2	78.8	66.8	67.4	1	0	1	Weekday
1/14/2019	3150	38300	Pittsburgh	62	60	0	0	1715050	335546	3438	60320	276237	27.1	20.8	3.6	0.01	3.1	62.9	56	57.3	1	1	1	Weekday
1/14/2019	3150	38900	Portland	532	500	0	0	2075505	291216	25039	75816	312207	44.2	27.1	16.2	0	0	66.6	51.6	82.4	0	1	1	Weekday
1/14/2019	3150	41860	San Francisco	6863	6760	0	0	3565427	544947	42590	105109	415772	53.7	44	3.2	0	0	84.4	80.3	72.2	0	0	0	Weekday
1/14/2019	3150	47900	Washington	1475	1443	0	0	5051789	641107	27378	103474	639629	31.7	20.5	7.7	0.48	7.1	75.9	70.7	69.1	1	0	0	Weekday
1/15/2019	3151	12420	Austin	170	162	0	0	1666878	171239	8232	77129	259463	47.7	38	1.7	0	0	41.1	33.5	54	1	2	2	Weekday
1/15/2019	3151	14460	Boston	3226	3136	0	0	4475825	688130	28568	87801	596873	29.8	10.6	7.1	0	0	82	72.5	70.5	0	0	0	Weekday
1/15/2019	3151	16980	Chicago	5180	5079	0	0	8636309	1255211	29968	70408	1126156	26.4	22.2	10.9	0	3.1	77.4	65.3	73.2	0	0	1	Weekday
1/15/2019	3151	35620	New York	37977	36548	0	0	18776233	2926528	63956	77830	1647942	29.3	12	6.8	0	0	88.3	84.3	70	0	0	0	Weekday
1/15/2019	3151	37980	Philadelphia	1130	1090	0	0	5538175	875476	16174	69579	708979	30	14	6	0	0	78.8	66.8	67.4	1	0	1	Weekday
1/15/2019	3151	38300	Pittsburgh	94	89	0	0	1715050	335546	3438	60320	276237	27.2	20	8.3	0	3.1	62.9	56	57.3	1	1	1	Weekday
1/15/2019	3151	38900	Portland	491	470	0	0	2075505	291216	25039	75816	312207	39.8	25.6	14.2	0	0	66.6	51.6	82.4	0	1	1	Weekday
1/15/2019	3151	41860	San Francisco	3367	3339	0	0	3565427	544947	42590	105109	415772	50.7	43.7	9	0.01	0	84.4	80.3	72.2	0	0	0	Weekday
1/15/2019	3151	47900	Washington	3699	3618	0	0	5051789	641107	27378	103474	639629	32.5	21.8	5.9	0	5.1	75.9	70.7	69.1	1	0	0	Weekday
1/16/2019	3152	12420	Austin	115	112	0	0	1666878	171239	8232	77129	259463	51.6	47.5	0.9	0	0	41.1	33.5	54	1	2	2	Weekday
1/16/2019	3152	14460	Boston	3488	3380	0	0	4475825	688130	28568	87801	596873	31.9	19.5	8.2	0	0	82	72.5	70.5	0	0	0	Weekday
1/16/2019	3152	16980	Chicago	5655	5521	0	0	8636309	1255211	29968	70408	1126156	32.4	25.2	8.8	0	2	77.4	65.3	73.2	0	0	1	Weekday
1/16/2019	3152	35620	New York	39245	37706	0	0	18776233	2926528	63956	77830	1647942	34	19.6	12.5	0	0	88.3	84.3	70	0	0	0	Weekday
1/16/2019	3152	37980	Philadelphia	1278	1215	0	0	5538175	875476	16174	69579	708979	31.8	22.5	7.7	0	0	78.8	66.8	67.4	1	0	1	Weekday
1/16/2019	3152	38300	Pittsburgh	60	58	0	0	1715050	335546	3438	60320	276237	28.5	25.1	9.6	0	3.1	62.9	56	57.3	1	1	1	Weekday
1/16/2019	3152	38900	Portland	459	439	0	0	2075505	291216	25039	75816	312207	40.3	27.6	10.9	0	0	66.6	51.6	82.4	0	1	1	Weekday
1/16/2019	3152	41860	San Francisco	4424	4393	0	0	3565427	544947	42590	105109	415772	54.3	49.8	11.9	0.59	0	84.4	80.3	72.2	0	0	0	Weekday
1/16/2019	3152	47900	Washington	4851	4785	0	0	5051789	641107	27378	103474	639629	34	23.6	5.7	0	3.1	75.9	70.7	69.1	1	0	0	Weekday
1/17/2019	3153	12420	Austin	262	226	0	0	1666878	171239	8232	77129	259463	60.5	51.9	2.5	0.04	0	41.1	33.5	54	1	2	2	Weekday
1/17/2019	3153	14460	Boston	3053	2975	0	0	4475825	688130	28568	87801	596873	27.2	3	9.3	0	0	82	72.5	70.5	0	0	0	Weekday
1/17/2019	3153	16980	Chicago	5593	5441	0	0	8636309	1255211	29968	70408	1126156	31.5	24.7	5.4	0	1.2	77.4	65.3	73.2	0	0	1	Weekday
1/17/2019	3153	35620	New York	37682	36295	0	0	18776233	2926528	63956	77830	1647942	30.1	10	12.1	0	0	88.3	84.3	70	0	0	0	Weekday
1/17/2019	3153	37980	Philadelphia	1229	1177	0	0	5538175	875476	16174	69579	708979	32.6	14.3	6.7	0	0	78.8	66.8	67.4	1	0	1	Weekday
1/17/2019	3153	38300	Pittsburgh	57	57	0	0	1715050	335546	3438	60320	276237	28.2	23.7	3.7	0	1.2	62.9	56	57.3	1	1	1	Weekday
1/17/2019	3153	38900	Portland	521	496	0	0	2075505	291216	25039	75816	312207	42.9	35.3	15	0.15	0	66.6	51.6	82.4	0	1	1	Weekday
1/17/2019	3153	41860	San Francisco	5633	5549	0	0	3565427	544947	42590	105109	415772	59.1	50	20.2	1.13	0	84.4	80.3	72.2	0	0	0	Weekday
1/17/2019	3153	47900	Washington	4954	4882	0	0	5051789	641107	27378	103474	639629	38.1	23.7	6.6	0	2	75.9	70.7	69.1	1	0	0	Weekday
1/18/2019	3154	12420	Austin	228	212	0	0	1666878	171239	8232	77129	259463	58.1	53.4	2.4	0	0	41.1	33.5	54	1	2	2	Weekday
1/18/2019	3154	14460	Boston	3206	3086	0	0	4475825	688130	28568	87801	596873	32.4	18	6.1	0	0	82	72.5	70.5	0	0	0	Weekday
1/18/2019	3154	16980	Chicago	4916	4781	0	0	8636309	1255211	29968	70408	1126156	31.5	24.2	7.9	0	1.2	77.4	65.3	73.2	0	0	1	Weekday
1/18/2019	3154	35620	New York	33212	31981	0	0	18776233	2926528	63956	77830	1647942	33.4	26.3	15.3	0.05	0	88.3	84.3	70	0	0	0	Weekday
1/18/2019	3154	37980	Philadelphia	900	853	0	0	5538175	875476	16174	69579	708979	32.3	27.3	4	0.05	0	78.8	66.8	67.4	1	0	1	Weekday
1/18/2019	3154	38300	Pittsburgh	57	56	0	0	1715050	335546	3438	60320	276237	32.6	31.4	5.4	0.09	1.2	62.9	56	57.3	1	1	1	Weekday
1/18/2019	3154	38900	Portland	347	332	0	0	2075505	291216	25039	75816	312207	46.5	40.1	10.7	0.01	0	66.6	51.6	82.4	0	1	1	Weekday
1/18/2019	3154	41860	San Francisco	7334	7162	0	0	3565427	544947	42590	105109	415772	58.4	48.9	4.8	0.03	0	84.4	80.3	72.2	0	0	0	Weekday
1/18/2019	3154	47900	Washington	5506	5361	0	0	5051789	641107	27378	103474	639629	35.7	31.9	4.3	0.11	1.2	75.9	70.7	69.1	1	0	0	Weekday
1/19/2019	3155	12420	Austin	255	201	0	0	1666878	171239	8232	77129	259463	55.1	38.3	9.4	0	0	41.1	33.5	54	1	2	2	Weekend
1/19/2019	3155	14460	Boston	1317	1252	0	0	4475825	688130	28568	87801	596873	32.8	19	7.9	0	0	82	72.5	70.5	0	0	0	Weekend
1/19/2019	3155	16980	Chicago	506	490	0	0	8636309	1255211	29968	70408	1126156	27.6	23.9	16.4	0.03	5.9	77.4	65.3	73.2	0	0	1	Weekend
1/19/2019	3155	35620	New York	22817	21730	0	0	18776233	2926528	63956	77830	1647942	35.1	23.4	8.6	0	1.2	88.3	84.3	70	0	0	0	Weekend
1/19/2019	3155	37980	Philadelphia	670	631	0	0	5538175	875476	16174	69579	708979	35.4	27.3	5.4	0.01	1.2	78.8	66.8	67.4	1	0	1	Weekend
1/19/2019	3155	38300	Pittsburgh	30	27	0	0	1715050	335546	3438	60320	276237	32.5	28.8	5	0.01	2	62.9	56	57.3	1	1	1	Weekend
1/19/2019	3155	38900	Portland	405	368	0	0	2075505	291216	25039	75816	312207	44.6	42.6	9.3	1.13	0	66.6	51.6	82.4	0	1	1	Weekend
1/19/2019	3155	41860	San Francisco	4701	4404	0	0	3565427	544947	42590	105109	415772	61	47.8	2.8	0	0	84.4	80.3	72.2	0	0	0	Weekend
1/19/2019	3155	47900	Washington	3356	3226	0	0	5051789	641107	27378	103474	639629	38.8	33.4	4.1	0.02	1.2	75.9	70.7	69.1	1	0	0	Weekend
1/20/2019	3156	12420	Austin	295	231	0	0	1666878	171239	8232	77129	259463	42.3	22.1	3.8	0	0	41.1	33.5	54	1	2	2	Weekend
1/20/2019	3156	16980	Chicago	715	690	0	0	8636309	1255211	29968	70408	1126156	14.8	5.8	14.5	0.01	5.9	77.4	65.3	73.2	0	0	1	Weekend
1/20/2019	3156	35620	New York	13636	13066	0	0	18776233	2926528	63956	77830	1647942	34	29.5	10.7	1	0	88.3	84.3	70	0	0	0	Weekend
1/20/2019	3156	37980	Philadelphia	351	332	0	0	5538175	875476	16174	69579	708979	38.5	33.4	11.8	1.26	0	78.8	66.8	67.4	1	0	1	Weekend
1/20/2019	3156	38300	Pittsburgh	5	5	0	0	1715050	335546	3438	60320	276237	23.9	18.9	12.5	1	2	62.9	56	57.3	1	1	1	Weekend
1/20/2019	3156	38900	Portland	229	217	0	0	2075505	291216	25039	75816	312207	44.5	42.1	2.8	0.02	0	66.6	51.6	82.4	0	1	1	Weekend
1/20/2019	3156	41860	San Francisco	2389	2260	0	0	3565427	544947	42590	105109	415772	58.9	51.1	6	0.02	0	84.4	80.3	72.2	0	0	0	Weekend
1/20/2019	3156	47900	Washington	2455	2391	0	0	5051789	641107	27378	103474	639629	40.1	32	12.2	0.8	1.2	75.9	70.7	69.1	1	0	0	Weekend
1/21/2019	3157	12420	Austin	325	279	0	0	1666878	171239	8232	77129	259463	48.7	34.9	3.9	0	0	41.1	33.5	54	1	2	2	BankHoliday
1/21/2019	3157	14460	Boston	140	128	0	0	4475825	688130	28568	87801	596873	9.3	-3.7	17.2	0.72	0	82	72.5	70.5	0	0	0	BankHoliday
1/21/2019	3157	16980	Chicago	1610	1561	0	0	8636309	1255211	29968	70408	1126156	10.9	-0.2	7.9	0	5.9	77.4	65.3	73.2	0	0	1	BankHoliday
1/21/2019	3157	35620	New York	9762	9498	0	0	18776233	2926528	63956	77830	1647942	10.7	-5.3	15.6	0.17	0	88.3	84.3	70	0	0	0	BankHoliday
1/21/2019	3157	37980	Philadelphia	293	274	0	0	5538175	875476	16174	69579	708979	15.9	-5.3	20.6	0.1	0	78.8	66.8	67.4	1	0	1	BankHoliday
1/21/2019	3157	38300	Pittsburgh	13	13	0	0	1715050	335546	3438	60320	276237	6.9	-0.2	9	0.23	2	62.9	56	57.3	1	1	1	BankHoliday
1/21/2019	3157	38900	Portland	452	408	0	0	2075505	291216	25039	75816	312207	42.2	38.1	3.3	0.42	0	66.6	51.6	82.4	0	1	1	BankHoliday
1/21/2019	3157	41860	San Francisco	4987	4769	0	0	3565427	544947	42590	105109	415772	55.5	42.8	12.8	0.26	0	84.4	80.3	72.2	0	0	0	BankHoliday
1/21/2019	3157	47900	Washington	1531	1512	0	0	5051789	641107	27378	103474	639629	19.7	-3.3	18.8	0.19	0	75.9	70.7	69.1	1	0	0	BankHoliday
1/22/2019	3158	12420	Austin	404	385	0	0	1666878	171239	8232	77129	259463	60.7	52.4	5.9	0	0	41.1	33.5	54	1	2	2	Weekday
1/22/2019	3158	14460	Boston	899	836	0	0	4475825	688130	28568	87801	596873	14.3	-7.3	14.9	0	0	82	72.5	70.5	0	0	0	Weekday
1/22/2019	3158	16980	Chicago	2838	2755	0	0	8636309	1255211	29968	70408	1126156	20.3	10	10.4	0	5.1	77.4	65.3	73.2	0	0	1	Weekday
1/22/2019	3158	35620	New York	27612	26631	0	0	18776233	2926528	63956	77830	1647942	18.9	-0.6	9.7	0	0	88.3	84.3	70	0	0	0	Weekday
1/22/2019	3158	37980	Philadelphia	893	869	0	0	5538175	875476	16174	69579	708979	19.6	-1.4	8.3	0	0	78.8	66.8	67.4	1	0	1	Weekday
1/22/2019	3158	38300	Pittsburgh	38	38	0	0	1715050	335546	3438	60320	276237	14.7	4.8	4.6	0	2	62.9	56	57.3	1	1	1	Weekday
1/22/2019	3158	38900	Portland	410	386	0	0	2075505	291216	25039	75816	312207	43.1	38.9	6	0	0	66.6	51.6	82.4	0	1	1	Weekday
1/22/2019	3158	41860	San Francisco	8487	8320	0	0	3565427	544947	42590	105109	415772	52.1	36.9	5	0.03	0	84.4	80.3	72.2	0	0	0	Weekday
1/22/2019	3158	47900	Washington	4439	4375	0	0	5051789	641107	27378	103474	639629	22	2.1	7.7	0	0	75.9	70.7	69.1	1	0	0	Weekday
1/23/2019	3159	12420	Austin	402	381	0	0	1666878	171239	8232	77129	259463	46.4	26.7	8.3	0.21	0	41.1	33.5	54	1	2	2	Weekday
1/23/2019	3159	14460	Boston	1762	1673	0	0	4475825	688130	28568	87801	596873	29.5	13.1	10.2	0	0	82	72.5	70.5	0	0	0	Weekday
1/23/2019	3159	16980	Chicago	2961	2892	0	0	8636309	1255211	29968	70408	1126156	31.4	29.8	7.7	0.23	5.1	77.4	65.3	73.2	0	0	1	Weekday
1/23/2019	3159	35620	New York	40371	38637	0	0	18776233	2926528	63956	77830	1647942	35.5	15.8	7.2	0	0	88.3	84.3	70	0	0	0	Weekday
1/23/2019	3159	37980	Philadelphia	1233	1198	0	0	5538175	875476	16174	69579	708979	34.4	18.7	6.7	0	0	78.8	66.8	67.4	1	0	1	Weekday
1/23/2019	3159	38300	Pittsburgh	53	50	0	0	1715050	335546	3438	60320	276237	41.5	30.7	7.8	0	2	62.9	56	57.3	1	1	1	Weekday
1/23/2019	3159	38900	Portland	585	554	0	0	2075505	291216	25039	75816	312207	51	46.3	14.4	0.3	0	66.6	51.6	82.4	0	1	1	Weekday
1/23/2019	3159	41860	San Francisco	8832	8694	0	0	3565427	544947	42590	105109	415772	52	37.1	2.6	0	0	84.4	80.3	72.2	0	0	0	Weekday
1/23/2019	3159	47900	Washington	6530	6411	0	0	5051789	641107	27378	103474	639629	37.9	18.8	11.5	0	0	75.9	70.7	69.1	1	0	0	Weekday
1/24/2019	3160	12420	Austin	466	449	0	0	1666878	171239	8232	77129	259463	44.9	27.1	2.4	0.01	0	41.1	33.5	54	1	2	2	Weekday
1/24/2019	3160	14460	Boston	1467	1427	0	0	4475825	688130	28568	87801	596873	51.9	47.3	19.3	0	0	82	72.5	70.5	0	0	0	Weekday
1/24/2019	3160	16980	Chicago	3152	3069	0	0	8636309	1255211	29968	70408	1126156	17.9	12.7	9.1	0.07	3.9	77.4	65.3	73.2	0	0	1	Weekday
1/24/2019	3160	35620	New York	19479	18674	0	0	18776233	2926528	63956	77830	1647942	52.3	47.5	15.4	0.09	0	88.3	84.3	70	0	0	0	Weekday
1/24/2019	3160	37980	Philadelphia	642	617	0	0	5538175	875476	16174	69579	708979	53.1	48.3	12.6	0.26	0	78.8	66.8	67.4	1	0	1	Weekday
1/24/2019	3160	38300	Pittsburgh	56	54	0	0	1715050	335546	3438	60320	276237	36.6	34.5	8.1	0.81	2	62.9	56	57.3	1	1	1	Weekday
1/24/2019	3160	38900	Portland	651	618	0	0	2075505	291216	25039	75816	312207	48.3	42.7	1.4	0.02	0	66.6	51.6	82.4	0	1	1	Weekday
1/24/2019	3160	41860	San Francisco	9033	8872	0	0	3565427	544947	42590	105109	415772	52.2	39.9	2.7	0	0	84.4	80.3	72.2	0	0	0	Weekday
1/24/2019	3160	47900	Washington	3772	3712	0	0	5051789	641107	27378	103474	639629	51.4	44.7	11.5	0.24	0	75.9	70.7	69.1	1	0	0	Weekday
1/25/2019	3161	12420	Austin	419	376	0	0	1666878	171239	8232	77129	259463	49.3	34.2	3.1	0	0	41.1	33.5	54	1	2	2	Weekday
1/25/2019	3161	14460	Boston	2945	2845	0	0	4475825	688130	28568	87801	596873	39.1	23.2	13.4	1	0	82	72.5	70.5	0	0	0	Weekday
1/25/2019	3161	16980	Chicago	1680	1634	0	0	8636309	1255211	29968	70408	1126156	2.8	-5.6	12.8	0	5.1	77.4	65.3	73.2	0	0	1	Weekday
1/25/2019	3161	35620	New York	37653	36194	0	0	18776233	2926528	63956	77830	1647942	36	17.7	13.9	1.24	0	88.3	84.3	70	0	0	0	Weekday
1/25/2019	3161	37980	Philadelphia	1156	1108	0	0	5538175	875476	16174	69579	708979	36	19.4	13	1.02	0	78.8	66.8	67.4	1	0	1	Weekday
1/25/2019	3161	38300	Pittsburgh	43	42	0	0	1715050	335546	3438	60320	276237	21.9	11.6	13.1	0.01	0	62.9	56	57.3	1	1	1	Weekday
1/25/2019	3161	38900	Portland	618	576	0	0	2075505	291216	25039	75816	312207	43.2	37.4	2.2	0	0	66.6	51.6	82.4	0	1	1	Weekday
1/25/2019	3161	41860	San Francisco	8631	8419	0	0	3565427	544947	42590	105109	415772	53.8	42.2	3.9	0	0	84.4	80.3	72.2	0	0	0	Weekday
1/25/2019	3161	47900	Washington	6047	5944	0	0	5051789	641107	27378	103474	639629	38.2	19.8	9.6	0.79	0	75.9	70.7	69.1	1	0	0	Weekday
1/26/2019	3162	12420	Austin	328	291	0	0	1666878	171239	8232	77129	259463	53.1	42.3	2.7	0	0	41.1	33.5	54	1	2	2	Weekend
1/26/2019	3162	14460	Boston	1647	1542	0	0	4475825	688130	28568	87801	596873	30.3	8.1	8.7	0	0	82	72.5	70.5	0	0	0	Weekend
1/26/2019	3162	16980	Chicago	795	766	0	0	8636309	1255211	29968	70408	1126156	4.6	-3.6	6.1	0	5.1	77.4	65.3	73.2	0	0	1	Weekend
1/26/2019	3162	35620	New York	25336	24084	0	0	18776233	2926528	63956	77830	1647942	29.1	3.5	6.5	0	0	88.3	84.3	70	0	0	0	Weekend
1/26/2019	3162	37980	Philadelphia	753	709	0	0	5538175	875476	16174	69579	708979	29.4	7.4	3.5	0	0	78.8	66.8	67.4	1	0	1	Weekend
1/26/2019	3162	38300	Pittsburgh	18	17	0	0	1715050	335546	3438	60320	276237	18.2	11.3	6.2	0	1.2	62.9	56	57.3	1	1	1	Weekend
1/26/2019	3162	38900	Portland	490	444	0	0	2075505	291216	25039	75816	312207	39.4	35.8	1.3	0	0	66.6	51.6	82.4	0	1	1	Weekend
1/26/2019	3162	41860	San Francisco	5158	4846	0	0	3565427	544947	42590	105109	415772	54.1	41.7	1.9	0	0	84.4	80.3	72.2	0	0	0	Weekend
1/26/2019	3162	47900	Washington	4254	4060	0	0	5051789	641107	27378	103474	639629	33.5	13	3.6	0	0	75.9	70.7	69.1	1	0	0	Weekend
1/27/2019	3163	12420	Austin	369	313	0	0	1666878	171239	8232	77129	259463	55.2	44.5	2.9	0.22	0	41.1	33.5	54	1	2	2	Weekend
1/27/2019	3163	14460	Boston	1767	1647	0	0	4475825	688130	28568	87801	596873	35.1	19.6	10.4	0	0	82	72.5	70.5	0	0	0	Weekend
1/27/2019	3163	16980	Chicago	675	652	0	0	8636309	1255211	29968	70408	1126156	5.5	-2.1	6.3	0.03	5.9	77.4	65.3	73.2	0	0	1	Weekend
1/27/2019	3163	35620	New York	28781	27025	0	0	18776233	2926528	63956	77830	1647942	39.6	22.2	19.3	0	0	88.3	84.3	70	0	0	0	Weekend
1/27/2019	3163	37980	Philadelphia	702	665	0	0	5538175	875476	16174	69579	708979	35.6	22.7	5.8	0	0	78.8	66.8	67.4	1	0	1	Weekend
1/27/2019	3163	38300	Pittsburgh	25	24	0	0	1715050	335546	3438	60320	276237	28.1	19.4	10.7	0	1.2	62.9	56	57.3	1	1	1	Weekend
1/27/2019	3163	38900	Portland	356	330	0	0	2075505	291216	25039	75816	312207	39.3	36.9	2.3	0	0	66.6	51.6	82.4	0	1	1	Weekend
1/27/2019	3163	41860	San Francisco	4704	4446	0	0	3565427	544947	42590	105109	415772	55.9	44.9	3.4	0	0	84.4	80.3	72.2	0	0	0	Weekend
1/27/2019	3163	47900	Washington	4198	4062	0	0	5051789	641107	27378	103474	639629	37.1	22.5	6.4	0	0	75.9	70.7	69.1	1	0	0	Weekend
1/28/2019	3164	12420	Austin	417	393	0	0	1666878	171239	8232	77129	259463	54.3	41.3	1.9	0.04	0	41.1	33.5	54	1	2	2	Weekday
1/28/2019	3164	14460	Boston	3189	3112	0	0	4475825	688130	28568	87801	596873	33.9	15.3	9.3	0	0	82	72.5	70.5	0	0	0	Weekday
1/28/2019	3164	16980	Chicago	1000	960	0	0	8636309	1255211	29968	70408	1126156	20.4	14.7	11.6	0.15	7.1	77.4	65.3	73.2	0	0	1	Weekday
1/28/2019	3164	35620	New York	34449	33184	0	0	18776233	2926528	63956	77830	1647942	31.4	11.7	9.4	0	0	88.3	84.3	70	0	0	0	Weekday
1/28/2019	3164	37980	Philadelphia	1144	1109	0	0	5538175	875476	16174	69579	708979	33.3	13.6	7.4	0	0	78.8	66.8	67.4	1	0	1	Weekday
1/28/2019	3164	38300	Pittsburgh	64	63	0	0	1715050	335546	3438	60320	276237	22.5	11.1	5	0.02	2	62.9	56	57.3	1	1	1	Weekday
1/28/2019	3164	38900	Portland	600	568	0	0	2075505	291216	25039	75816	312207	42.4	35.2	4.9	0	0	66.6	51.6	82.4	0	1	1	Weekday
1/28/2019	3164	41860	San Francisco	9160	8983	0	0	3565427	544947	42590	105109	415772	56.6	47.4	5.2	0	0	84.4	80.3	72.2	0	0	0	Weekday
1/28/2019	3164	47900	Washington	6109	6019	0	0	5051789	641107	27378	103474	639629	37.3	14.3	8.5	0	0	75.9	70.7	69.1	1	0	0	Weekday
1/29/2019	3165	12420	Austin	311	304	0	0	1666878	171239	8232	77129	259463	46	21.8	6.9	0	0	41.1	33.5	54	1	2	2	Weekday
1/29/2019	3165	14460	Boston	3168	3078	0	0	4475825	688130	28568	87801	596873	27.7	14.3	10	0	0	82	72.5	70.5	0	0	0	Weekday
1/29/2019	3165	16980	Chicago	995	963	0	0	8636309	1255211	29968	70408	1126156	6.4	-1.8	14.8	0.1	5.9	77.4	65.3	73.2	0	0	1	Weekday
1/29/2019	3165	35620	New York	30012	28903	0	0	18776233	2926528	63956	77830	1647942	32.7	21.7	9.8	0	0	88.3	84.3	70	0	0	0	Weekday
1/29/2019	3165	37980	Philadelphia	898	866	0	0	5538175	875476	16174	69579	708979	31.7	20.5	5.3	0	0	78.8	66.8	67.4	1	0	1	Weekday
1/29/2019	3165	38300	Pittsburgh	47	47	0	0	1715050	335546	3438	60320	276237	28.9	19.2	11.5	0.02	0	62.9	56	57.3	1	1	1	Weekday
1/29/2019	3165	38900	Portland	634	600	0	0	2075505	291216	25039	75816	312207	45.2	28.3	10.4	0	0	66.6	51.6	82.4	0	1	1	Weekday
1/29/2019	3165	41860	San Francisco	9295	9130	0	0	3565427	544947	42590	105109	415772	55.4	49	6.8	0	0	84.4	80.3	72.2	0	0	0	Weekday
1/29/2019	3165	47900	Washington	4206	4145	0	0	5051789	641107	27378	103474	639629	34.7	23.7	5.9	0	1.2	75.9	70.7	69.1	1	0	0	Weekday
1/30/2019	3166	12420	Austin	368	354	0	0	1666878	171239	8232	77129	259463	45.7	24	3.2	0	0	41.1	33.5	54	1	2	2	Weekday
1/30/2019	3166	14460	Boston	2503	2422	0	0	4475825	688130	28568	87801	596873	33.3	21.5	11.6	0.18	0	82	72.5	70.5	0	0	0	Weekday
1/30/2019	3166	16980	Chicago	152	143	0	0	8636309	1255211	29968	70408	1126156	-13.5	-24.6	15.8	0	5.9	77.4	65.3	73.2	0	0	1	Weekday
1/30/2019	3166	35620	New York	24270	23483	0	0	18776233	2926528	63956	77830	1647942	28.6	15.7	12	0.23	0	88.3	84.3	70	0	0	0	Weekday
1/30/2019	3166	37980	Philadelphia	838	816	0	0	5538175	875476	16174	69579	708979	27.4	12.6	12.8	0.16	0	78.8	66.8	67.4	1	0	1	Weekday
1/30/2019	3166	38300	Pittsburgh	15	15	0	0	1715050	335546	3438	60320	276237	8.2	-1.2	12.1	0	0	62.9	56	57.3	1	1	1	Weekday
1/30/2019	3166	38900	Portland	679	643	0	0	2075505	291216	25039	75816	312207	41	29.2	5.7	0	0	66.6	51.6	82.4	0	1	1	Weekday
1/30/2019	3166	41860	San Francisco	9104	8944	0	0	3565427	544947	42590	105109	415772	52.8	47.2	6	0.01	0	84.4	80.3	72.2	0	0	0	Weekday
1/30/2019	3166	47900	Washington	3887	3850	0	0	5051789	641107	27378	103474	639629	28.1	11.4	13.4	0.2	0	75.9	70.7	69.1	1	0	0	Weekday
1/31/2019	3167	12420	Austin	326	321	0	0	1666878	171239	8232	77129	259463	50.6	42.7	3	0	0	41.1	33.5	54	1	2	2	Weekday
1/31/2019	3167	14460	Boston	1598	1555	0	0	4475825	688130	28568	87801	596873	12.3	-9	16.3	0.16	0	82	72.5	70.5	0	0	0	Weekday
1/31/2019	3167	16980	Chicago	328	312	0	0	8636309	1255211	29968	70408	1126156	-12.5	-22.2	7.7	0	5.9	77.4	65.3	73.2	0	0	1	Weekday
1/31/2019	3167	35620	New York	17910	17399	0	0	18776233	2926528	63956	77830	1647942	8.4	-13	7	0.01	0	88.3	84.3	70	0	0	0	Weekday
1/31/2019	3167	37980	Philadelphia	603	584	0	0	5538175	875476	16174	69579	708979	10.6	-12.3	11.8	0.01	0	78.8	66.8	67.4	1	0	1	Weekday
1/31/2019	3167	38300	Pittsburgh	19	17	0	0	1715050	335546	3438	60320	276237	0.5	-12.5	9.5	0	1.2	62.9	56	57.3	1	1	1	Weekday
1/31/2019	3167	38900	Portland	690	650	0	0	2075505	291216	25039	75816	312207	40	30.5	4.3	0	0	66.6	51.6	82.4	0	1	1	Weekday
1/31/2019	3167	41860	San Francisco	9072	8864	0	0	3565427	544947	42590	105109	415772	54.9	49.4	4.8	0.48	0	84.4	80.3	72.2	0	0	0	Weekday
1/31/2019	3167	47900	Washington	3756	3725	0	0	5051789	641107	27378	103474	639629	16.1	-10.3	8.4	0	0	75.9	70.7	69.1	1	0	0	Weekday
2/1/2019	3168	12420	Austin	353	334	0	0	1666878	171239	8232	77129	259463	59.4	56.3	2.4	0.02	0	41.1	33.5	54	1	2	2	Weekday
2/1/2019	3168	14460	Boston	2145	2090	0	0	4475825	688130	28568	87801	596873	16	-7.6	12.7	0	0	82	72.5	70.5	0	0	0	Weekday
2/1/2019	3168	16980	Chicago	1710	1645	0	0	8636309	1255211	29968	70408	1126156	9.2	2.6	4.3	0.03	7.1	77.4	65.3	73.2	0	0	1	Weekday
2/1/2019	3168	18140	Columbus	24	24	0	0	1543744	186067	3161	63536	240136	13.4	6.4	3.9	0.28	5.1	40.5	32.8	49.9	2	2	2	Weekday
2/1/2019	3168	35620	New York	24193	23463	0	0	18776233	2926528	63956	77830	1647942	14.9	-7.7	6.3	0	0	88.3	84.3	70	0	0	0	Weekday
2/1/2019	3168	37980	Philadelphia	432	412	0	0	5538175	875476	16174	69579	708979	15.2	0.8	4.7	0	0	78.8	66.8	67.4	1	0	1	Weekday
2/1/2019	3168	38300	Pittsburgh	13	12	0	0	1715050	335546	3438	60320	276237	10.8	3.7	2.3	0	1.2	62.9	56	57.3	1	1	1	Weekday
2/1/2019	3168	38900	Portland	396	377	0	0	2075505	291216	25039	75816	312207	41.9	34.4	9.6	0	0	66.6	51.6	82.4	0	1	1	Weekday
2/1/2019	3168	41860	San Francisco	5979	5878	0	0	3565427	544947	42590	105109	415772	55.3	47.8	6.1	0.35	0	84.4	80.3	72.2	0	0	0	Weekday
2/1/2019	3168	47900	Washington	2409	2375	0	0	5051789	641107	27378	103474	639629	21.4	8.1	6.4	0	1.2	75.9	70.7	69.1	1	0	0	Weekday
2/2/2019	3169	12420	Austin	252	225	0	0	1666878	171239	8232	77129	259463	61.1	57.7	2.8	0.01	0	41.1	33.5	54	1	2	2	Weekend
2/2/2019	3169	14460	Boston	1518	1454	0	0	4475825	688130	28568	87801	596873	22.1	0.2	10.7	0	0	82	72.5	70.5	0	0	0	Weekend
2/2/2019	3169	16980	Chicago	1834	1736	0	0	8636309	1255211	29968	70408	1126156	26.6	22	8.6	0	3.9	77.4	65.3	73.2	0	0	1	Weekend
2/2/2019	3169	18140	Columbus	8	8	0	0	1543744	186067	3161	63536	240136	19.4	15.8	3.1	0.02	3.1	40.5	32.8	49.9	2	2	2	Weekend
2/2/2019	3169	35620	New York	21160	20280	0	0	18776233	2926528	63956	77830	1647942	23.3	5	9.3	0	0	88.3	84.3	70	0	0	0	Weekend
2/2/2019	3169	37980	Philadelphia	341	326	0	0	5538175	875476	16174	69579	708979	18.9	12.1	6.7	0.06	0	78.8	66.8	67.4	1	0	1	Weekend
2/2/2019	3169	38300	Pittsburgh	18	17	0	0	1715050	335546	3438	60320	276237	21	16.8	7	0	2	62.9	56	57.3	1	1	1	Weekend
2/2/2019	3169	38900	Portland	405	372	0	0	2075505	291216	25039	75816	312207	43.2	39.9	7.6	0.08	0	66.6	51.6	82.4	0	1	1	Weekend
2/2/2019	3169	41860	San Francisco	3083	2973	0	0	3565427	544947	42590	105109	415772	54.7	46.9	13	0.24	0	84.4	80.3	72.2	0	0	0	Weekend
2/2/2019	3169	47900	Washington	3268	3167	0	0	5051789	641107	27378	103474	639629	26.4	18	5.1	0.05	0	75.9	70.7	69.1	1	0	0	Weekend
2/3/2019	3170	12420	Austin	307	262	0	0	1666878	171239	8232	77129	259463	65	60.7	3.8	0	0	41.1	33.5	54	1	2	2	Weekend
2/3/2019	3170	14460	Boston	2006	1894	0	0	4475825	688130	28568	87801	596873	33.8	19.8	6.6	0	0	82	72.5	70.5	0	0	0	Weekend
2/3/2019	3170	16980	Chicago	2504	2401	0	0	8636309	1255211	29968	70408	1126156	41	39.9	9.7	0	1.2	77.4	65.3	73.2	0	0	1	Weekend
2/3/2019	3170	18140	Columbus	30	30	0	0	1543744	186067	3161	63536	240136	35.6	29.5	1.7	0	2	40.5	32.8	49.9	2	2	2	Weekend
2/3/2019	3170	35620	New York	30541	28598	0	0	18776233	2926528	63956	77830	1647942	39	25.8	13.4	0	0	88.3	84.3	70	0	0	0	Weekend
2/3/2019	3170	37980	Philadelphia	577	538	0	0	5538175	875476	16174	69579	708979	33.5	25.5	3.7	0	1.2	78.8	66.8	67.4	1	0	1	Weekend
2/3/2019	3170	38300	Pittsburgh	73	62	0	0	1715050	335546	3438	60320	276237	41.7	33.8	6.8	0	2	62.9	56	57.3	1	1	1	Weekend
2/3/2019	3170	38900	Portland	285	264	0	0	2075505	291216	25039	75816	312207	44.8	36.8	6.4	0.01	0	66.6	51.6	82.4	0	1	1	Weekend
2/3/2019	3170	41860	San Francisco	2719	2638	0	0	3565427	544947	42590	105109	415772	52.6	46.5	14.8	0.63	0	84.4	80.3	72.2	0	0	0	Weekend
2/3/2019	3170	47900	Washington	4709	4509	0	0	5051789	641107	27378	103474	639629	38.2	28	2.8	0	1.2	75.9	70.7	69.1	1	0	0	Weekend
2/4/2019	3171	12420	Austin	337	309	0	0	1666878	171239	8232	77129	259463	68.9	62.8	3.7	0	0	41.1	33.5	54	1	2	2	Weekday
2/4/2019	3171	14460	Boston	4602	4423	0	0	4475825	688130	28568	87801	596873	44.8	33.3	8.1	0	0	82	72.5	70.5	0	0	0	Weekday
2/4/2019	3171	16980	Chicago	5495	5315	0	0	8636309	1255211	29968	70408	1126156	47.3	45.1	9.5	0	3.9	77.4	65.3	73.2	0	0	1	Weekday
2/4/2019	3171	18140	Columbus	82	78	0	0	1543744	186067	3161	63536	240136	44.7	38.5	4	0	3.1	40.5	32.8	49.9	2	2	2	Weekday
2/4/2019	3171	35620	New York	44881	42399	0	0	18776233	2926528	63956	77830	1647942	48.3	32.9	7.9	0	0	88.3	84.3	70	0	0	0	Weekday
2/4/2019	3171	37980	Philadelphia	1314	1243	0	0	5538175	875476	16174	69579	708979	40.2	32.4	1.4	0	0	78.8	66.8	67.4	1	0	1	Weekday
2/4/2019	3171	38300	Pittsburgh	127	117	0	0	1715050	335546	3438	60320	276237	48.3	37.6	8.6	0	1.2	62.9	56	57.3	1	1	1	Weekday
2/4/2019	3171	38900	Portland	403	391	0	0	2075505	291216	25039	75816	312207	38.4	33.5	7	0.12	0	66.6	51.6	82.4	0	1	1	Weekday
2/4/2019	3171	41860	San Francisco	5335	5278	0	0	3565427	544947	42590	105109	415772	50.9	42.1	13.4	0.37	0	84.4	80.3	72.2	0	0	0	Weekday
2/4/2019	3171	47900	Washington	7482	7267	0	0	5051789	641107	27378	103474	639629	44.3	33.6	2.4	0	0	75.9	70.7	69.1	1	0	0	Weekday
2/5/2019	3172	12420	Austin	340	322	0	0	1666878	171239	8232	77129	259463	70.3	64.4	4.4	0	0	41.1	33.5	54	1	2	2	Weekday
2/5/2019	3172	14460	Boston	5546	5201	0	0	4475825	688130	28568	87801	596873	51.2	38.9	9.2	0	0	82	72.5	70.5	0	0	0	Weekday
2/5/2019	3172	16980	Chicago	5147	5025	0	0	8636309	1255211	29968	70408	1126156	30.8	25.1	9.6	0.02	0	77.4	65.3	73.2	0	0	1	Weekday
2/5/2019	3172	18140	Columbus	86	86	0	0	1543744	186067	3161	63536	240136	47.8	45.7	6.6	0.11	0	40.5	32.8	49.9	2	2	2	Weekday
2/5/2019	3172	35620	New York	52315	49175	0	0	18776233	2926528	63956	77830	1647942	53.4	39.4	9.6	0	0	88.3	84.3	70	0	0	0	Weekday
2/5/2019	3172	37980	Philadelphia	1683	1615	0	0	5538175	875476	16174	69579	708979	46.9	37.1	3.4	0	0	78.8	66.8	67.4	1	0	1	Weekday
2/5/2019	3172	38300	Pittsburgh	99	92	0	0	1715050	335546	3438	60320	276237	52.5	45.8	7.2	0	0	62.9	56	57.3	1	1	1	Weekday
2/5/2019	3172	38900	Portland	335	313	0	0	2075505	291216	25039	75816	312207	31.1	24.4	5.3	0.1	1.2	66.6	51.6	82.4	0	1	1	Weekday
2/5/2019	3172	41860	San Francisco	8292	8148	0	0	3565427	544947	42590	105109	415772	44.6	33.9	10.2	0.41	0	84.4	80.3	72.2	0	0	0	Weekday
2/5/2019	3172	47900	Washington	8767	8456	0	0	5051789	641107	27378	103474	639629	50.3	38.9	3.2	0	0	75.9	70.7	69.1	1	0	0	Weekday
2/6/2019	3173	12420	Austin	337	320	0	0	1666878	171239	8232	77129	259463	70.8	66	4.7	0	0	41.1	33.5	54	1	2	2	Weekday
2/6/2019	3173	14460	Boston	3951	3856	0	0	4475825	688130	28568	87801	596873	39.6	25.8	9.8	0	0	82	72.5	70.5	0	0	0	Weekday
2/6/2019	3173	16980	Chicago	5386	5212	0	0	8636309	1255211	29968	70408	1126156	34.5	32.7	6.3	0.26	0	77.4	65.3	73.2	0	0	1	Weekday
2/6/2019	3173	18140	Columbus	76	76	0	0	1543744	186067	3161	63536	240136	48.2	46.3	4.8	0.21	0	40.5	32.8	49.9	2	2	2	Weekday
2/6/2019	3173	35620	New York	38016	36498	0	0	18776233	2926528	63956	77830	1647942	43.1	30.2	8.2	0	0	88.3	84.3	70	0	0	0	Weekday
2/6/2019	3173	37980	Philadelphia	1200	1164	0	0	5538175	875476	16174	69579	708979	46.8	36.4	5.8	0	0	78.8	66.8	67.4	1	0	1	Weekday
2/6/2019	3173	38300	Pittsburgh	51	50	0	0	1715050	335546	3438	60320	276237	46.7	44.5	4.1	0	0	62.9	56	57.3	1	1	1	Weekday
2/6/2019	3173	38900	Portland	555	516	0	0	2075505	291216	25039	75816	312207	30.9	25	2.1	0.06	1.2	66.6	51.6	82.4	0	1	1	Weekday
2/6/2019	3173	41860	San Francisco	8816	8685	0	0	3565427	544947	42590	105109	415772	46.8	33	6.6	0.02	0	84.4	80.3	72.2	0	0	0	Weekday
2/6/2019	3173	47900	Washington	6685	6522	0	0	5051789	641107	27378	103474	639629	51.9	43	4.9	0	0	75.9	70.7	69.1	1	0	0	Weekday
2/7/2019	3174	12420	Austin	270	261	0	0	1666878	171239	8232	77129	259463	65.8	53.8	6.5	0	0	41.1	33.5	54	1	2	2	Weekday
2/7/2019	3174	14460	Boston	3663	3572	0	0	4475825	688130	28568	87801	596873	37.9	34.1	8.2	0.55	0	82	72.5	70.5	0	0	0	Weekday
2/7/2019	3174	16980	Chicago	3866	3734	0	0	8636309	1255211	29968	70408	1126156	35.9	34.6	8.6	0.33	0	77.4	65.3	73.2	0	0	1	Weekday
2/7/2019	3174	18140	Columbus	46	46	0	0	1543744	186067	3161	63536	240136	51.8	50.5	5.6	0.8	0	40.5	32.8	49.9	2	2	2	Weekday
2/7/2019	3174	35620	New York	41893	40133	0	0	18776233	2926528	63956	77830	1647942	41.4	38.7	10.8	0.51	0	88.3	84.3	70	0	0	0	Weekday
2/7/2019	3174	37980	Philadelphia	1281	1230	0	0	5538175	875476	16174	69579	708979	43.6	40.2	5.6	0.36	0	78.8	66.8	67.4	1	0	1	Weekday
2/7/2019	3174	38300	Pittsburgh	89	84	0	0	1715050	335546	3438	60320	276237	53.8	53	4.6	0.73	0	62.9	56	57.3	1	1	1	Weekday
2/7/2019	3174	38900	Portland	516	490	0	0	2075505	291216	25039	75816	312207	30.8	23	4.2	0	1.2	66.6	51.6	82.4	0	1	1	Weekday
2/7/2019	3174	41860	San Francisco	8995	8836	0	0	3565427	544947	42590	105109	415772	46.6	36.2	4.1	0	0	84.4	80.3	72.2	0	0	0	Weekday
2/7/2019	3174	47900	Washington	7525	7326	0	0	5051789	641107	27378	103474	639629	49.9	44.2	5	0.03	0	75.9	70.7	69.1	1	0	0	Weekday
2/8/2019	3175	12420	Austin	141	136	0	0	1666878	171239	8232	77129	259463	37	21.2	8.1	0.03	0	41.1	33.5	54	1	2	2	Weekday
2/8/2019	3175	14460	Boston	3727	3561	0	0	4475825	688130	28568	87801	596873	42.9	37.2	8.7	0.04	0	82	72.5	70.5	0	0	0	Weekday
2/8/2019	3175	16980	Chicago	2802	2740	0	0	8636309	1255211	29968	70408	1126156	11.5	1.6	18.7	0.13	0	77.4	65.3	73.2	0	0	1	Weekday
2/8/2019	3175	18140	Columbus	38	38	0	0	1543744	186067	3161	63536	240136	33.6	24.6	16.8	0.93	0	40.5	32.8	49.9	2	2	2	Weekday
2/8/2019	3175	35620	New York	35225	33753	0	0	18776233	2926528	63956	77830	1647942	45	36.1	9.6	0.31	0	88.3	84.3	70	0	0	0	Weekday
2/8/2019	3175	37980	Philadelphia	1011	976	0	0	5538175	875476	16174	69579	708979	44.5	36	8.7	0.06	0	78.8	66.8	67.4	1	0	1	Weekday
2/8/2019	3175	38300	Pittsburgh	71	67	0	0	1715050	335546	3438	60320	276237	40.8	33.2	14.9	1	0	62.9	56	57.3	1	1	1	Weekday
2/8/2019	3175	38900	Portland	506	486	0	0	2075505	291216	25039	75816	312207	31	21.2	6.9	0	0	66.6	51.6	82.4	0	1	1	Weekday
2/8/2019	3175	41860	San Francisco	6184	6081	0	0	3565427	544947	42590	105109	415772	48.5	38.6	6.3	0	0	84.4	80.3	72.2	0	0	0	Weekday
2/8/2019	3175	47900	Washington	6370	6232	0	0	5051789	641107	27378	103474	639629	50.5	39.5	8.4	0	0	75.9	70.7	69.1	1	0	0	Weekday
2/9/2019	3176	12420	Austin	105	102	0	0	1666878	171239	8232	77129	259463	36	28.4	4.7	0.03	0	41.1	33.5	54	1	2	2	Weekend
2/9/2019	3176	14460	Boston	1727	1627	0	0	4475825	688130	28568	87801	596873	31.3	3.9	19.3	0.06	0	82	72.5	70.5	0	0	0	Weekend
2/9/2019	3176	16980	Chicago	1872	1796	0	0	8636309	1255211	29968	70408	1126156	13.5	3	6.5	0	0	77.4	65.3	73.2	0	0	1	Weekend
2/9/2019	3176	18140	Columbus	28	24	0	0	1543744	186067	3161	63536	240136	20.2	7.7	7.8	0	0	40.5	32.8	49.9	2	2	2	Weekend
2/9/2019	3176	35620	New York	22918	21963	0	0	18776233	2926528	63956	77830	1647942	29.5	6.3	10.2	0.07	0	88.3	84.3	70	0	0	0	Weekend
2/9/2019	3176	37980	Philadelphia	597	551	0	0	5538175	875476	16174	69579	708979	31.3	7.2	14.9	0.04	0	78.8	66.8	67.4	1	0	1	Weekend
2/9/2019	3176	38300	Pittsburgh	38	36	0	0	1715050	335546	3438	60320	276237	20.2	7.1	7.6	0.1	0	62.9	56	57.3	1	1	1	Weekend
2/9/2019	3176	38900	Portland	181	166	0	0	2075505	291216	25039	75816	312207	33.2	28.4	15.2	0.48	2	66.6	51.6	82.4	0	1	1	Weekend
2/9/2019	3176	41860	San Francisco	2611	2532	0	0	3565427	544947	42590	105109	415772	47.9	41.1	6.8	0.47	0	84.4	80.3	72.2	0	0	0	Weekend
2/9/2019	3176	47900	Washington	3835	3717	0	0	5051789	641107	27378	103474	639629	34.7	9.9	14.4	0	0	75.9	70.7	69.1	1	0	0	Weekend
2/10/2019	3177	12420	Austin	60	51	0	0	1666878	171239	8232	77129	259463	40	37.5	1.7	0.11	0	41.1	33.5	54	1	2	2	Weekend
2/10/2019	3177	14460	Boston	1849	1745	0	0	4475825	688130	28568	87801	596873	29.8	2.9	11	0	0	82	72.5	70.5	0	0	0	Weekend
2/10/2019	3177	16980	Chicago	1364	1327	0	0	8636309	1255211	29968	70408	1126156	24.9	16.4	6.6	0	1.2	77.4	65.3	73.2	0	0	1	Weekend
2/10/2019	3177	18140	Columbus	22	22	0	0	1543744	186067	3161	63536	240136	24.6	15.2	4.2	0	2	40.5	32.8	49.9	2	2	2	Weekend
2/10/2019	3177	35620	New York	23186	22020	0	0	18776233	2926528	63956	77830	1647942	28.3	8.7	14.7	0	0	88.3	84.3	70	0	0	0	Weekend
2/10/2019	3177	37980	Philadelphia	585	559	0	0	5538175	875476	16174	69579	708979	28.8	9.4	6	0	0	78.8	66.8	67.4	1	0	1	Weekend
2/10/2019	3177	38300	Pittsburgh	29	27	0	0	1715050	335546	3438	60320	276237	22.7	12.5	3.1	0	0	62.9	56	57.3	1	1	1	Weekend
2/10/2019	3177	38900	Portland	265	243	0	0	2075505	291216	25039	75816	312207	32	19	11.7	0.32	2	66.6	51.6	82.4	0	1	1	Weekend
2/10/2019	3177	41860	San Francisco	3731	3538	0	0	3565427	544947	42590	105109	415772	47.3	38.3	12.5	0.49	0	84.4	80.3	72.2	0	0	0	Weekend
2/10/2019	3177	47900	Washington	3695	3579	0	0	5051789	641107	27378	103474	639629	32.7	12.4	5.1	0	0	75.9	70.7	69.1	1	0	0	Weekend
2/11/2019	3178	12420	Austin	171	167	0	0	1666878	171239	8232	77129	259463	52.4	49.4	1	0.03	0	41.1	33.5	54	1	2	2	Weekday
2/11/2019	3178	14460	Boston	3700	3617	0	0	4475825	688130	28568	87801	596873	31.8	6.8	8.9	0	0	82	72.5	70.5	0	0	0	Weekday
2/11/2019	3178	16980	Chicago	4018	3904	0	0	8636309	1255211	29968	70408	1126156	29.6	25.8	7.9	0.04	1.2	77.4	65.3	73.2	0	0	1	Weekday
2/11/2019	3178	18140	Columbus	32	32	0	0	1543744	186067	3161	63536	240136	34.1	32.2	3.1	0.34	1.2	40.5	32.8	49.9	2	2	2	Weekday
2/11/2019	3178	35620	New York	37454	35962	0	0	18776233	2926528	63956	77830	1647942	33.9	16.4	11.2	0	0	88.3	84.3	70	0	0	0	Weekday
2/11/2019	3178	37980	Philadelphia	560	539	0	0	5538175	875476	16174	69579	708979	31.7	25	4.3	0.25	0	78.8	66.8	67.4	1	0	1	Weekday
2/11/2019	3178	38300	Pittsburgh	30	29	0	0	1715050	335546	3438	60320	276237	31.9	31.6	3.5	0.12	0	62.9	56	57.3	1	1	1	Weekday
2/11/2019	3178	38900	Portland	219	203	0	0	2075505	291216	25039	75816	312207	39	35.9	10.7	0.18	2	66.6	51.6	82.4	0	1	1	Weekday
2/11/2019	3178	41860	San Francisco	8429	8295	0	0	3565427	544947	42590	105109	415772	46	36.6	5.8	0.1	0	84.4	80.3	72.2	0	0	0	Weekday
2/11/2019	3178	47900	Washington	3163	3121	0	0	5051789	641107	27378	103474	639629	35.8	29.7	4.6	0.28	0	75.9	70.7	69.1	1	0	0	Weekday
2/12/2019	3179	12420	Austin	373	346	0	0	1666878	171239	8232	77129	259463	56.7	40.5	5.2	0.05	0	41.1	33.5	54	1	2	2	Weekend
2/12/2019	3179	14460	Boston	2125	2066	0	0	4475825	688130	28568	87801	596873	26	6.8	10.2	0	0	82	72.5	70.5	0	0	0	Weekend
2/12/2019	3179	16980	Chicago	2329	2276	0	0	8636309	1255211	29968	70408	1126156	31.6	29.8	11.1	0.44	1.2	77.4	65.3	73.2	0	0	1	Weekend
2/12/2019	3179	18140	Columbus	40	40	0	0	1543744	186067	3161	63536	240136	43.6	41	8.2	0.77	1.2	40.5	32.8	49.9	2	2	2	Weekend
2/12/2019	3179	35620	New York	15403	14818	0	0	18776233	2926528	63956	77830	1647942	30.8	18	4.5	0	0	88.3	84.3	70	0	0	0	Weekend
2/12/2019	3179	37980	Philadelphia	285	271	0	0	5538175	875476	16174	69579	708979	33	30	9.1	0.13	2	78.8	66.8	67.4	1	0	1	Weekend
2/12/2019	3179	38300	Pittsburgh	29	29	0	0	1715050	335546	3438	60320	276237	36.9	35.4	10.6	0.87	2	62.9	56	57.3	1	1	1	Weekend
2/12/2019	3179	38900	Portland	252	236	0	0	2075505	291216	25039	75816	312207	44.5	41.9	12.8	0.84	2	66.6	51.6	82.4	0	1	1	Weekend
2/12/2019	3179	41860	San Francisco	8278	8153	0	0	3565427	544947	42590	105109	415772	45.6	36.9	3.1	0.01	0	84.4	80.3	72.2	0	0	0	Weekend
2/12/2019	3179	47900	Washington	2517	2495	0	0	5051789	641107	27378	103474	639629	36.8	33.6	7.7	0.33	0	75.9	70.7	69.1	1	0	0	Weekend
2/13/2019	3180	12420	Austin	319	310	0	0	1666878	171239	8232	77129	259463	48	31.6	2.4	0	0	41.1	33.5	54	1	2	2	Weekday
2/13/2019	3180	14460	Boston	2585	2516	0	0	4475825	688130	28568	87801	596873	38	32.8	13.1	1.19	0	82	72.5	70.5	0	0	0	Weekday
2/13/2019	3180	16980	Chicago	3632	3536	0	0	8636309	1255211	29968	70408	1126156	20.6	14.2	16.7	0.01	1.2	77.4	65.3	73.2	0	0	1	Weekday
2/13/2019	3180	18140	Columbus	72	72	0	0	1543744	186067	3161	63536	240136	31.4	21.1	18.3	0.46	0	40.5	32.8	49.9	2	2	2	Weekday
2/13/2019	3180	35620	New York	33981	32677	0	0	18776233	2926528	63956	77830	1647942	36.5	29	9.4	0.83	0	88.3	84.3	70	0	0	0	Weekday
2/13/2019	3180	37980	Philadelphia	1040	1000	0	0	5538175	875476	16174	69579	708979	38.9	30.7	12.2	1	2	78.8	66.8	67.4	1	0	1	Weekday
2/13/2019	3180	38300	Pittsburgh	54	53	0	0	1715050	335546	3438	60320	276237	31.6	24.3	17.1	0.61	0	62.9	56	57.3	1	1	1	Weekday
2/13/2019	3180	38900	Portland	507	478	0	0	2075505	291216	25039	75816	312207	39.3	38.1	5.3	0.57	0	66.6	51.6	82.4	0	1	1	Weekday
2/13/2019	3180	41860	San Francisco	3119	3081	0	0	3565427	544947	42590	105109	415772	51.8	43.1	13.5	0.32	0	84.4	80.3	72.2	0	0	0	Weekday
2/13/2019	3180	47900	Washington	7129	6992	0	0	5051789	641107	27378	103474	639629	42.5	31.1	7.5	0.53	0	75.9	70.7	69.1	1	0	0	Weekday
2/14/2019	3181	12420	Austin	437	398	0	0	1666878	171239	8232	77129	259463	60.6	48.3	5.8	0	0	41.1	33.5	54	1	2	2	Weekday
2/14/2019	3181	14460	Boston	3495	3398	0	0	4475825	688130	28568	87801	596873	35.3	19.1	13.6	0.28	0	82	72.5	70.5	0	0	0	Weekday
2/14/2019	3181	16980	Chicago	5582	5373	0	0	8636309	1255211	29968	70408	1126156	36.8	28.5	9	0	1.2	77.4	65.3	73.2	0	0	1	Weekday
2/14/2019	3181	18140	Columbus	104	102	0	0	1543744	186067	3161	63536	240136	36.8	23	7.7	0	0	40.5	32.8	49.9	2	2	2	Weekday
2/14/2019	3181	35620	New York	40466	38637	0	0	18776233	2926528	63956	77830	1647942	37.3	18.7	15.9	0.08	1.2	88.3	84.3	70	0	0	0	Weekday
2/14/2019	3181	37980	Philadelphia	1270	1217	0	0	5538175	875476	16174	69579	708979	38.9	20.1	11.3	0.03	0	78.8	66.8	67.4	1	0	1	Weekday
2/14/2019	3181	38300	Pittsburgh	81	75	0	0	1715050	335546	3438	60320	276237	33	21.5	9.7	0	0	62.9	56	57.3	1	1	1	Weekday
2/14/2019	3181	38900	Portland	361	349	0	0	2075505	291216	25039	75816	312207	39.9	33.8	11.1	0.03	0	66.6	51.6	82.4	0	1	1	Weekday
2/14/2019	3181	41860	San Francisco	6434	6332	0	0	3565427	544947	42590	105109	415772	58	51.6	17	1.7	0	84.4	80.3	72.2	0	0	0	Weekday
2/14/2019	3181	47900	Washington	7208	7078	0	0	5051789	641107	27378	103474	639629	42	23.6	5.2	0	0	75.9	70.7	69.1	1	0	0	Weekday
2/15/2019	3182	12420	Austin	531	468	0	0	1666878	171239	8232	77129	259463	67.9	52.3	2.5	0	0	41.1	33.5	54	1	2	2	Weekday
2/15/2019	3182	14460	Boston	3328	3201	0	0	4475825	688130	28568	87801	596873	39.9	32	8.1	0	0	82	72.5	70.5	0	0	0	Weekday
2/15/2019	3182	16980	Chicago	3656	3554	0	0	8636309	1255211	29968	70408	1126156	23.7	14.8	12.9	0	1.2	77.4	65.3	73.2	0	0	1	Weekday
2/15/2019	3182	18140	Columbus	88	86	0	0	1543744	186067	3161	63536	240136	42	28	13.2	0	0	40.5	32.8	49.9	2	2	2	Weekday
2/15/2019	3182	35620	New York	45345	42936	0	0	18776233	2926528	63956	77830	1647942	48.4	34.5	10.8	0	5.1	88.3	84.3	70	0	0	0	Weekday
2/15/2019	3182	37980	Philadelphia	1392	1326	0	0	5538175	875476	16174	69579	708979	50	32.6	9.3	0	0	78.8	66.8	67.4	1	0	1	Weekday
2/15/2019	3182	38300	Pittsburgh	86	78	0	0	1715050	335546	3438	60320	276237	46.6	28.1	11.8	0	0	62.9	56	57.3	1	1	1	Weekday
2/15/2019	3182	38900	Portland	409	389	0	0	2075505	291216	25039	75816	312207	39.8	35.6	10	0.31	0	66.6	51.6	82.4	0	1	1	Weekday
2/15/2019	3182	41860	San Francisco	7104	6962	0	0	3565427	544947	42590	105109	415772	50.6	41.5	13.5	0.77	0	84.4	80.3	72.2	0	0	0	Weekday
2/15/2019	3182	47900	Washington	8579	8194	0	0	5051789	641107	27378	103474	639629	53.5	34	10.9	0	0	75.9	70.7	69.1	1	0	0	Weekday
2/16/2019	3183	12420	Austin	372	321	0	0	1666878	171239	8232	77129	259463	54.4	42.5	4.7	0	0	41.1	33.5	54	1	2	2	Weekend
2/16/2019	3183	14460	Boston	2180	2015	0	0	4475825	688130	28568	87801	596873	43.2	26.8	10.6	0.1	0	82	72.5	70.5	0	0	0	Weekend
2/16/2019	3183	16980	Chicago	2162	2071	0	0	8636309	1255211	29968	70408	1126156	22.2	12.1	7.6	0	0	77.4	65.3	73.2	0	0	1	Weekend
2/16/2019	3183	18140	Columbus	36	36	0	0	1543744	186067	3161	63536	240136	26.1	17.7	8.5	0	0	40.5	32.8	49.9	2	2	2	Weekend
2/16/2019	3183	35620	New York	29691	27774	0	0	18776233	2926528	63956	77830	1647942	42.3	21.8	18.1	0	1.2	88.3	84.3	70	0	0	0	Weekend
2/16/2019	3183	37980	Philadelphia	848	789	0	0	5538175	875476	16174	69579	708979	45	21.3	10.3	0	0	78.8	66.8	67.4	1	0	1	Weekend
2/16/2019	3183	38300	Pittsburgh	56	55	0	0	1715050	335546	3438	60320	276237	26.9	17	6.3	0.07	0	62.9	56	57.3	1	1	1	Weekend
2/16/2019	3183	38900	Portland	277	262	0	0	2075505	291216	25039	75816	312207	39.8	38.1	7.9	0.16	0	66.6	51.6	82.4	0	1	1	Weekend
2/16/2019	3183	41860	San Francisco	3800	3635	0	0	3565427	544947	42590	105109	415772	48.4	40	9.2	0.23	0	84.4	80.3	72.2	0	0	0	Weekend
2/16/2019	3183	47900	Washington	5190	4815	0	0	5051789	641107	27378	103474	639629	47.1	21	11.8	0	0	75.9	70.7	69.1	1	0	0	Weekend
2/17/2019	3184	12420	Austin	448	371	0	0	1666878	171239	8232	77129	259463	55.5	42.3	5.2	0	0	41.1	33.5	54	1	2	2	Weekend
2/17/2019	3184	14460	Boston	1911	1772	0	0	4475825	688130	28568	87801	596873	30.3	11.1	9.4	0	0	82	72.5	70.5	0	0	0	Weekend
2/17/2019	3184	16980	Chicago	964	936	0	0	8636309	1255211	29968	70408	1126156	26.7	20.4	10.5	0	2	77.4	65.3	73.2	0	0	1	Weekend
2/17/2019	3184	18140	Columbus	34	28	0	0	1543744	186067	3161	63536	240136	26.6	20.6	6.5	0	0	40.5	32.8	49.9	2	2	2	Weekend
2/17/2019	3184	35620	New York	22979	21632	0	0	18776233	2926528	63956	77830	1647942	32.2	14.8	12.7	0	1.2	88.3	84.3	70	0	0	0	Weekend
2/17/2019	3184	37980	Philadelphia	630	599	0	0	5538175	875476	16174	69579	708979	33.1	16.7	7.4	0	0	78.8	66.8	67.4	1	0	1	Weekend
2/17/2019	3184	38300	Pittsburgh	37	35	0	0	1715050	335546	3438	60320	276237	27.7	20	4.6	0	0	62.9	56	57.3	1	1	1	Weekend
2/17/2019	3184	38900	Portland	408	374	0	0	2075505	291216	25039	75816	312207	38.9	34	2.7	0.11	0	66.6	51.6	82.4	0	1	1	Weekend
2/17/2019	3184	41860	San Francisco	3870	3628	0	0	3565427	544947	42590	105109	415772	48.2	37.4	14.1	0.18	0	84.4	80.3	72.2	0	0	0	Weekend
2/17/2019	3184	47900	Washington	3746	3549	0	0	5051789	641107	27378	103474	639629	36.6	20.9	6.4	0	2	75.9	70.7	69.1	1	0	0	Weekend
2/18/2019	3185	12420	Austin	447	409	0	0	1666878	171239	8232	77129	259463	50.9	30.2	6.4	0	0	41.1	33.5	54	1	2	2	BankHoliday
2/18/2019	3185	14460	Boston	931	895	0	0	4475825	688130	28568	87801	596873	30.2	24.3	7.5	0.27	0	82	72.5	70.5	0	0	0	BankHoliday
2/18/2019	3185	16980	Chicago	2186	2113	0	0	8636309	1255211	29968	70408	1126156	26.8	21.9	6.6	0.11	3.1	77.4	65.3	73.2	0	0	1	BankHoliday
2/18/2019	3185	18140	Columbus	30	30	0	0	1543744	186067	3161	63536	240136	29.9	26.5	8.7	0.1	0	40.5	32.8	49.9	2	2	2	BankHoliday
2/18/2019	3185	35620	New York	24875	23742	0	0	18776233	2926528	63956	77830	1647942	35.6	29.7	7.5	0.12	0	88.3	84.3	70	0	0	0	BankHoliday
2/18/2019	3185	37980	Philadelphia	1041	995	0	0	5538175	875476	16174	69579	708979	38.3	30.9	9.4	0.36	0	78.8	66.8	67.4	1	0	1	BankHoliday
2/18/2019	3185	38300	Pittsburgh	34	33	0	0	1715050	335546	3438	60320	276237	30.6	28	8.4	0.16	0	62.9	56	57.3	1	1	1	BankHoliday
2/18/2019	3185	38900	Portland	452	420	0	0	2075505	291216	25039	75816	312207	35.9	31.1	2.3	0	0	66.6	51.6	82.4	0	1	1	BankHoliday
2/18/2019	3185	41860	San Francisco	5350	5096	0	0	3565427	544947	42590	105109	415772	46.6	31.4	9.3	0.08	0	84.4	80.3	72.2	0	0	0	BankHoliday
2/18/2019	3185	47900	Washington	4330	4163	0	0	5051789	641107	27378	103474	639629	42	32.2	9.9	0.46	2	75.9	70.7	69.1	1	0	0	BankHoliday
2/19/2019	3186	12420	Austin	167	167	0	0	1666878	171239	8232	77129	259463	43.8	34.1	6.1	0	0	41.1	33.5	54	1	2	2	Weekday
2/19/2019	3186	14460	Boston	2730	2662	0	0	4475825	688130	28568	87801	596873	24.7	5.8	12.7	0.04	0	82	72.5	70.5	0	0	0	Weekday
2/19/2019	3186	16980	Chicago	4480	4340	0	0	8636309	1255211	29968	70408	1126156	24.1	14.9	3.1	0.02	2	77.4	65.3	73.2	0	0	1	Weekday
2/19/2019	3186	18140	Columbus	80	80	0	0	1543744	186067	3161	63536	240136	25.9	18.9	2.8	0.01	0	40.5	32.8	49.9	2	2	2	Weekday
2/19/2019	3186	35620	New York	33440	32060	0	0	18776233	2926528	63956	77830	1647942	28.2	8.9	4.2	0.01	0	88.3	84.3	70	0	0	0	Weekday
2/19/2019	3186	37980	Philadelphia	1100	1055	0	0	5538175	875476	16174	69579	708979	32.4	12.1	11	0.15	0	78.8	66.8	67.4	1	0	1	Weekday
2/19/2019	3186	38300	Pittsburgh	63	62	0	0	1715050	335546	3438	60320	276237	21.9	12.9	2.9	0	0	62.9	56	57.3	1	1	1	Weekday
2/19/2019	3186	38900	Portland	460	434	0	0	2075505	291216	25039	75816	312207	40.9	35	3.8	0.01	0	66.6	51.6	82.4	0	1	1	Weekday
2/19/2019	3186	41860	San Francisco	9230	9046	0	0	3565427	544947	42590	105109	415772	47.8	30.5	4.5	0	0	84.4	80.3	72.2	0	0	0	Weekday
2/19/2019	3186	47900	Washington	6106	5974	0	0	5051789	641107	27378	103474	639629	37.1	14.2	11	0.25	0	75.9	70.7	69.1	1	0	0	Weekday
2/20/2019	3187	12420	Austin	348	328	0	0	1666878	171239	8232	77129	259463	47.9	37	3.8	0.17	0	41.1	33.5	54	1	2	2	Weekday
2/20/2019	3187	14460	Boston	3090	3024	0	0	4475825	688130	28568	87801	596873	25.6	4.6	7.4	0	0	82	72.5	70.5	0	0	0	Weekday
2/20/2019	3187	16980	Chicago	3336	3236	0	0	8636309	1255211	29968	70408	1126156	31.6	26.7	11.2	0.01	1.2	77.4	65.3	73.2	0	0	1	Weekday
2/20/2019	3187	18140	Columbus	18	16	0	0	1543744	186067	3161	63536	240136	33.6	28.9	8.3	0.58	2	40.5	32.8	49.9	2	2	2	Weekday
2/20/2019	3187	35620	New York	19815	19010	0	0	18776233	2926528	63956	77830	1647942	28.7	13.2	8.7	0	0	88.3	84.3	70	0	0	0	Weekday
2/20/2019	3187	37980	Philadelphia	409	389	0	0	5538175	875476	16174	69579	708979	30.7	15.5	5.8	0	0	78.8	66.8	67.4	1	0	1	Weekday
2/20/2019	3187	38300	Pittsburgh	22	21	0	0	1715050	335546	3438	60320	276237	29.7	23.4	7.5	0	0	62.9	56	57.3	1	1	1	Weekday
2/20/2019	3187	38900	Portland	555	521	0	0	2075505	291216	25039	75816	312207	41.9	38.2	6	0.24	0	66.6	51.6	82.4	0	1	1	Weekday
2/20/2019	3187	41860	San Francisco	9419	9278	0	0	3565427	544947	42590	105109	415772	51	38.8	15.9	0	0	84.4	80.3	72.2	0	0	0	Weekday
2/20/2019	3187	47900	Washington	921	908	0	0	5051789	641107	27378	103474	639629	34.8	21.3	5.7	0.03	2	75.9	70.7	69.1	1	0	0	Weekday
2/21/2019	3188	12420	Austin	332	318	0	0	1666878	171239	8232	77129	259463	52	38.7	2.4	0	0	41.1	33.5	54	1	2	2	Weekday
2/21/2019	3188	14460	Boston	2826	2735	0	0	4475825	688130	28568	87801	596873	34.4	26.4	8.7	0.52	0	82	72.5	70.5	0	0	0	Weekday
2/21/2019	3188	16980	Chicago	4952	4786	0	0	8636309	1255211	29968	70408	1126156	31.9	21.2	12.3	0.03	1.2	77.4	65.3	73.2	0	0	1	Weekday
2/21/2019	3188	18140	Columbus	112	108	0	0	1543744	186067	3161	63536	240136	40.2	32.1	9.3	0.64	2	40.5	32.8	49.9	2	2	2	Weekday
2/21/2019	3188	35620	New York	38230	36312	0	0	18776233	2926528	63956	77830	1647942	37.9	32	12.4	0.67	0	88.3	84.3	70	0	0	0	Weekday
2/21/2019	3188	37980	Philadelphia	1202	1158	0	0	5538175	875476	16174	69579	708979	39.3	32.8	8.2	0.66	0	78.8	66.8	67.4	1	0	1	Weekday
2/21/2019	3188	38300	Pittsburgh	88	86	0	0	1715050	335546	3438	60320	276237	40.6	33.2	8.9	0.94	1.2	62.9	56	57.3	1	1	1	Weekday
2/21/2019	3188	38900	Portland	599	557	0	0	2075505	291216	25039	75816	312207	37.2	32.2	3.4	0.04	0	66.6	51.6	82.4	0	1	1	Weekday
2/21/2019	3188	41860	San Francisco	9282	9104	0	0	3565427	544947	42590	105109	415772	48.5	33.9	12.4	0	0	84.4	80.3	72.2	0	0	0	Weekday
2/21/2019	3188	47900	Washington	6349	6207	0	0	5051789	641107	27378	103474	639629	40.9	32.7	3.3	0.7	1.2	75.9	70.7	69.1	1	0	0	Weekday
2/22/2019	3189	12420	Austin	321	307	0	0	1666878	171239	8232	77129	259463	53.1	48.3	2.6	0	0	41.1	33.5	54	1	2	2	Weekday
2/22/2019	3189	14460	Boston	3625	3490	0	0	4475825	688130	28568	87801	596873	41.6	22.2	7.9	0.42	0	82	72.5	70.5	0	0	0	Weekday
2/22/2019	3189	16980	Chicago	5139	4961	0	0	8636309	1255211	29968	70408	1126156	30.4	20.4	6	0	1.2	77.4	65.3	73.2	0	0	1	Weekday
2/22/2019	3189	18140	Columbus	76	76	0	0	1543744	186067	3161	63536	240136	35.6	26.3	4.2	0	0	40.5	32.8	49.9	2	2	2	Weekday
2/22/2019	3189	35620	New York	40380	38540	0	0	18776233	2926528	63956	77830	1647942	42.3	23.2	17.2	0.1	1.2	88.3	84.3	70	0	0	0	Weekday
2/22/2019	3189	37980	Philadelphia	1208	1149	0	0	5538175	875476	16174	69579	708979	44.9	25.6	7.6	0.01	2	78.8	66.8	67.4	1	0	1	Weekday
2/22/2019	3189	38300	Pittsburgh	93	85	0	0	1715050	335546	3438	60320	276237	36.7	24.2	2.9	0	1.2	62.9	56	57.3	1	1	1	Weekday
2/22/2019	3189	38900	Portland	430	408	0	0	2075505	291216	25039	75816	312207	38	27.4	7.5	0	0	66.6	51.6	82.4	0	1	1	Weekday
2/22/2019	3189	41860	San Francisco	8905	8700	0	0	3565427	544947	42590	105109	415772	50.2	26.6	10.2	0	0	84.4	80.3	72.2	0	0	0	Weekday
2/22/2019	3189	47900	Washington	6846	6685	0	0	5051789	641107	27378	103474	639629	48.9	29.2	5.4	0.02	2	75.9	70.7	69.1	1	0	0	Weekday
2/23/2019	3190	12420	Austin	447	358	0	0	1666878	171239	8232	77129	259463	60.4	41.9	5	0.02	0	41.1	33.5	54	1	2	2	Weekend
2/23/2019	3190	14460	Boston	2285	2166	0	0	4475825	688130	28568	87801	596873	35.3	20.6	6.3	0	0	82	72.5	70.5	0	0	0	Weekend
2/23/2019	3190	16980	Chicago	1278	1233	0	0	8636309	1255211	29968	70408	1126156	35.6	30.1	7.7	0	0	77.4	65.3	73.2	0	0	1	Weekend
2/23/2019	3190	18140	Columbus	64	52	0	0	1543744	186067	3161	63536	240136	39.6	30.9	6.2	0	0	40.5	32.8	49.9	2	2	2	Weekend
2/23/2019	3190	35620	New York	30356	28695	0	0	18776233	2926528	63956	77830	1647942	37.3	22.7	8.4	0	0	88.3	84.3	70	0	0	0	Weekend
2/23/2019	3190	37980	Philadelphia	721	647	0	0	5538175	875476	16174	69579	708979	38.8	24.9	5.3	0	0	78.8	66.8	67.4	1	0	1	Weekend
2/23/2019	3190	38300	Pittsburgh	45	39	0	0	1715050	335546	3438	60320	276237	36.6	29	6	0	0	62.9	56	57.3	1	1	1	Weekend
2/23/2019	3190	38900	Portland	319	295	0	0	2075505	291216	25039	75816	312207	40.6	37	3.9	0.25	0	66.6	51.6	82.4	0	1	1	Weekend
2/23/2019	3190	41860	San Francisco	5117	4841	0	0	3565427	544947	42590	105109	415772	47.8	36.2	6.9	0	0	84.4	80.3	72.2	0	0	0	Weekend
2/23/2019	3190	47900	Washington	2630	2566	0	0	5051789	641107	27378	103474	639629	41.6	30.9	5.3	0.13	0	75.9	70.7	69.1	1	0	0	Weekend
2/24/2019	3191	12420	Austin	388	319	0	0	1666878	171239	8232	77129	259463	55.6	25.5	4.9	0.04	0	41.1	33.5	54	1	2	2	Weekend
2/24/2019	3191	14460	Boston	1049	994	0	0	4475825	688130	28568	87801	596873	38.6	34.3	9.1	0.02	0	82	72.5	70.5	0	0	0	Weekend
2/24/2019	3191	16980	Chicago	1326	1280	0	0	8636309	1255211	29968	70408	1126156	36.3	31.5	18.8	0.42	0	77.4	65.3	73.2	0	0	1	Weekend
2/24/2019	3191	18140	Columbus	26	26	0	0	1543744	186067	3161	63536	240136	48	41	16.9	0.12	0	40.5	32.8	49.9	2	2	2	Weekend
2/24/2019	3191	35620	New York	23309	22037	0	0	18776233	2926528	63956	77830	1647942	40.9	37.5	6.7	0.38	0	88.3	84.3	70	0	0	0	Weekend
2/24/2019	3191	37980	Philadelphia	503	470	0	0	5538175	875476	16174	69579	708979	41.6	38.9	8.5	0.33	0	78.8	66.8	67.4	1	0	1	Weekend
2/24/2019	3191	38300	Pittsburgh	33	26	0	0	1715050	335546	3438	60320	276237	44	37.6	15.7	0.22	0	62.9	56	57.3	1	1	1	Weekend
2/24/2019	3191	38900	Portland	284	260	0	0	2075505	291216	25039	75816	312207	38	37.1	8.5	0.44	0	66.6	51.6	82.4	0	1	1	Weekend
2/24/2019	3191	41860	San Francisco	4262	4058	0	0	3565427	544947	42590	105109	415772	50.6	41.8	5.1	0	0	84.4	80.3	72.2	0	0	0	Weekend
2/24/2019	3191	47900	Washington	4743	4462	0	0	5051789	641107	27378	103474	639629	43.7	38.8	8.1	1.02	0	75.9	70.7	69.1	1	0	0	Weekend
2/25/2019	3192	12420	Austin	347	330	0	0	1666878	171239	8232	77129	259463	54.2	47.6	4.1	0	0	41.1	33.5	54	1	2	2	Weekday
2/25/2019	3192	14460	Boston	2833	2770	0	0	4475825	688130	28568	87801	596873	39.4	22.8	19.1	0.46	0	82	72.5	70.5	0	0	0	Weekday
2/25/2019	3192	16980	Chicago	3786	3710	0	0	8636309	1255211	29968	70408	1126156	15.6	-0.1	12.9	0.01	0	77.4	65.3	73.2	0	0	1	Weekday
2/25/2019	3192	18140	Columbus	90	82	0	0	1543744	186067	3161	63536	240136	29	10.7	17.6	0.08	0	40.5	32.8	49.9	2	2	2	Weekday
2/25/2019	3192	35620	New York	33141	31952	0	0	18776233	2926528	63956	77830	1647942	40.8	17.2	12.8	0.21	0	88.3	84.3	70	0	0	0	Weekday
2/25/2019	3192	37980	Philadelphia	1087	1049	0	0	5538175	875476	16174	69579	708979	41.6	15.7	22.3	0.08	0	78.8	66.8	67.4	1	0	1	Weekday
2/25/2019	3192	38300	Pittsburgh	50	47	0	0	1715050	335546	3438	60320	276237	29.5	10.1	17.8	0.01	0	62.9	56	57.3	1	1	1	Weekday
2/25/2019	3192	38900	Portland	366	342	0	0	2075505	291216	25039	75816	312207	37.3	27.6	10.4	0.14	0	66.6	51.6	82.4	0	1	1	Weekday
2/25/2019	3192	41860	San Francisco	6874	6796	0	0	3565427	544947	42590	105109	415772	52.6	41.9	9.2	0	0	84.4	80.3	72.2	0	0	0	Weekday
2/25/2019	3192	47900	Washington	5735	5647	0	0	5051789	641107	27378	103474	639629	47	9.9	17.4	0.07	0	75.9	70.7	69.1	1	0	0	Weekday
2/26/2019	3193	12420	Austin	316	303	0	0	1666878	171239	8232	77129	259463	58.7	52.5	3.5	0	0	41.1	33.5	54	1	2	2	Weekday
2/26/2019	3193	14460	Boston	2966	2901	0	0	4475825	688130	28568	87801	596873	28.5	0.1	18.7	0	0	82	72.5	70.5	0	0	0	Weekday
2/26/2019	3193	16980	Chicago	4107	4023	0	0	8636309	1255211	29968	70408	1126156	21.5	8.9	9.4	0	0	77.4	65.3	73.2	0	0	1	Weekday
2/26/2019	3193	18140	Columbus	104	100	0	0	1543744	186067	3161	63536	240136	31.4	13.4	3.8	0	0	40.5	32.8	49.9	2	2	2	Weekday
2/26/2019	3193	35620	New York	36450	34972	0	0	18776233	2926528	63956	77830	1647942	30.1	6.3	8.1	0	0	88.3	84.3	70	0	0	0	Weekday
2/26/2019	3193	37980	Philadelphia	1186	1131	0	0	5538175	875476	16174	69579	708979	35	10.5	11.4	0	0	78.8	66.8	67.4	1	0	1	Weekday
2/26/2019	3193	38300	Pittsburgh	79	76	0	0	1715050	335546	3438	60320	276237	28.3	10.9	5.4	0	0	62.9	56	57.3	1	1	1	Weekday
2/26/2019	3193	38900	Portland	483	460	0	0	2075505	291216	25039	75816	312207	34.2	23	9.6	0.01	0	66.6	51.6	82.4	0	1	1	Weekday
2/26/2019	3193	41860	San Francisco	5260	5205	0	0	3565427	544947	42590	105109	415772	54.9	47.3	16.1	0.09	0	84.4	80.3	72.2	0	0	0	Weekday
2/26/2019	3193	47900	Washington	7329	7209	0	0	5051789	641107	27378	103474	639629	43.6	10	7.1	0	0	75.9	70.7	69.1	1	0	0	Weekday
2/27/2019	3194	12420	Austin	358	343	0	0	1666878	171239	8232	77129	259463	64.6	58.8	1.9	0	0	41.1	33.5	54	1	2	2	Weekday
2/27/2019	3194	14460	Boston	2911	2850	0	0	4475825	688130	28568	87801	596873	20	-8.6	11.2	0	0	82	72.5	70.5	0	0	0	Weekday
2/27/2019	3194	16980	Chicago	4703	4590	0	0	8636309	1255211	29968	70408	1126156	26.3	16.5	8.6	0	0	77.4	65.3	73.2	0	0	1	Weekday
2/27/2019	3194	18140	Columbus	132	132	0	0	1543744	186067	3161	63536	240136	34.1	21.4	6.7	0	0	40.5	32.8	49.9	2	2	2	Weekday
2/27/2019	3194	35620	New York	35325	34106	0	0	18776233	2926528	63956	77830	1647942	26.3	7.1	16.5	0	0	88.3	84.3	70	0	0	0	Weekday
2/27/2019	3194	37980	Philadelphia	1156	1106	0	0	5538175	875476	16174	69579	708979	32.2	11.7	7.8	0	0	78.8	66.8	67.4	1	0	1	Weekday
2/27/2019	3194	38300	Pittsburgh	113	110	0	0	1715050	335546	3438	60320	276237	34.9	19.5	6.2	0	0	62.9	56	57.3	1	1	1	Weekday
2/27/2019	3194	38900	Portland	332	317	0	0	2075505	291216	25039	75816	312207	32.9	17.3	19.7	0	0	66.6	51.6	82.4	0	1	1	Weekday
2/27/2019	3194	41860	San Francisco	7520	7387	0	0	3565427	544947	42590	105109	415772	55.7	49.9	15.7	0.82	0	84.4	80.3	72.2	0	0	0	Weekday
2/27/2019	3194	47900	Washington	6626	6523	0	0	5051789	641107	27378	103474	639629	37.7	22.2	7.6	0	0	75.9	70.7	69.1	1	0	0	Weekday
2/28/2019	3195	12420	Austin	183	180	0	0	1666878	171239	8232	77129	259463	47.5	42.2	5.7	0	0	41.1	33.5	54	1	2	2	Weekday
2/28/2019	3195	14460	Boston	2277	2211	0	0	4475825	688130	28568	87801	596873	23.9	11.6	6.5	0.18	0	82	72.5	70.5	0	0	0	Weekday
2/28/2019	3195	16980	Chicago	4458	4362	0	0	8636309	1255211	29968	70408	1126156	20.1	8.6	5.8	0	0	77.4	65.3	73.2	0	0	1	Weekday
2/28/2019	3195	18140	Columbus	70	66	0	0	1543744	186067	3161	63536	240136	32.5	17.9	9	0	0	40.5	32.8	49.9	2	2	2	Weekday
2/28/2019	3195	35620	New York	37032	35601	0	0	18776233	2926528	63956	77830	1647942	31	17.7	15.5	0.03	0	88.3	84.3	70	0	0	0	Weekday
2/28/2019	3195	37980	Philadelphia	1179	1131	0	0	5538175	875476	16174	69579	708979	35.1	21.6	7.5	0	0	78.8	66.8	67.4	1	0	1	Weekday
2/28/2019	3195	38300	Pittsburgh	71	67	0	0	1715050	335546	3438	60320	276237	30.2	17.8	5.1	0	0	62.9	56	57.3	1	1	1	Weekday
2/28/2019	3195	38900	Portland	516	488	0	0	2075505	291216	25039	75816	312207	35.1	23.8	9.3	0	0	66.6	51.6	82.4	0	1	1	Weekday
2/28/2019	3195	41860	San Francisco	9571	9362	0	0	3565427	544947	42590	105109	415772	51.1	44.1	6.1	0.27	0	84.4	80.3	72.2	0	0	0	Weekday
2/28/2019	3195	47900	Washington	7179	7002	0	0	5051789	641107	27378	103474	639629	43.2	27.6	7.8	0	0	75.9	70.7	69.1	1	0	0	Weekday
3/1/2019	3196	12420	Austin	356	315	0	0	1666878	171239	8232	77129	259463	46.1	40	2.3	0.1	0	41.1	33.5	54	1	2	2	Weekday
3/1/2019	3196	14460	Boston	3123	3029	0	0	4475825	688130	28568	87801	596873	29.4	7.3	6	0.02	0	82	72.5	70.5	0	0	0	Weekday
3/1/2019	3196	16980	Chicago	4885	4750	0	0	8636309	1255211	29968	70408	1126156	28.6	19.6	4.9	0	0	77.4	65.3	73.2	0	0	1	Weekday
3/1/2019	3196	18140	Columbus	42	40	0	0	1543744	186067	3161	63536	240136	32.4	24.7	5.6	0.15	2	40.5	32.8	49.9	2	2	2	Weekday
3/1/2019	3196	35620	New York	29333	28142	0	0	18776233	2926528	63956	77830	1647942	30.2	19.6	18.3	0.1	0	88.3	84.3	70	0	0	0	Weekday
3/1/2019	3196	37980	Philadelphia	555	533	0	0	5538175	875476	16174	69579	708979	32.2	22.6	6.8	0.24	0	78.8	66.8	67.4	1	0	1	Weekday
3/1/2019	3196	38300	Pittsburgh	59	57	0	0	1715050	335546	3438	60320	276237	30.7	25.4	4.2	0	0	62.9	56	57.3	1	1	1	Weekday
3/1/2019	3196	38900	Portland	684	636	0	0	2075505	291216	25039	75816	312207	38.1	29.2	6.4	0.03	0	66.6	51.6	82.4	0	1	1	Weekday
3/1/2019	3196	41860	San Francisco	8799	8620	0	0	3565427	544947	42590	105109	415772	49.3	39.9	4.7	0	0	84.4	80.3	72.2	0	0	0	Weekday
3/1/2019	3196	47900	Washington	3954	3889	0	0	5051789	641107	27378	103474	639629	36	27.6	8.5	0.17	0	75.9	70.7	69.1	1	0	0	Weekday
3/2/2019	3197	12420	Austin	202	166	0	0	1666878	171239	8232	77129	259463	50.7	46.4	3.4	0	0	41.1	33.5	54	1	2	2	Weekend
3/2/2019	3197	14460	Boston	814	791	0	0	4475825	688130	28568	87801	596873	33.1	25.7	9	0	0	82	72.5	70.5	0	0	0	Weekend
3/2/2019	3197	16980	Chicago	2337	2244	0	0	8636309	1255211	29968	70408	1126156	30.8	22	6.5	0	0	77.4	65.3	73.2	0	0	1	Weekend
3/2/2019	3197	18140	Columbus	34	33	0	0	1543744	186067	3161	63536	240136	33.6	24.6	5.2	0	2	40.5	32.8	49.9	2	2	2	Weekend
3/2/2019	3197	35620	New York	17471	16491	0	0	18776233	2926528	63956	77830	1647942	34.7	29	7.1	0.5	1.2	88.3	84.3	70	0	0	0	Weekend
3/2/2019	3197	37980	Philadelphia	697	666	0	0	5538175	875476	16174	69579	708979	35.7	31.4	9	0.46	3.1	78.8	66.8	67.4	1	0	1	Weekend
3/2/2019	3197	38300	Pittsburgh	66	58	0	0	1715050	335546	3438	60320	276237	33.5	27.3	6.2	0	3.9	62.9	56	57.3	1	1	1	Weekend
3/2/2019	3197	38900	Portland	521	470	0	0	2075505	291216	25039	75816	312207	36	25.4	7.4	0.02	0	66.6	51.6	82.4	0	1	1	Weekend
3/2/2019	3197	41860	San Francisco	2918	2815	0	0	3565427	544947	42590	105109	415772	52.6	46.8	3.9	0.36	0	84.4	80.3	72.2	0	0	0	Weekend
3/2/2019	3197	47900	Washington	4958	4704	0	0	5051789	641107	27378	103474	639629	39.4	33.5	8.3	0.52	0	75.9	70.7	69.1	1	0	0	Weekend
3/3/2019	3198	12420	Austin	160	146	0	0	1666878	171239	8232	77129	259463	45	41.1	6.7	0	0	41.1	33.5	54	1	2	2	Weekend
3/3/2019	3198	14460	Boston	1784	1682	0	0	4475825	688130	28568	87801	596873	35.3	25.7	6.3	0.18	0	82	72.5	70.5	0	0	0	Weekend
3/3/2019	3198	16980	Chicago	1599	1557	0	0	8636309	1255211	29968	70408	1126156	23.8	10.4	9.3	0	0	77.4	65.3	73.2	0	0	1	Weekend
3/3/2019	3198	18140	Columbus	11	11	0	0	1543744	186067	3161	63536	240136	32.2	25.9	6.8	0	2	40.5	32.8	49.9	2	2	2	Weekend
3/3/2019	3198	35620	New York	22273	20956	0	0	18776233	2926528	63956	77830	1647942	38.4	26.3	4.5	0.04	3.9	88.3	84.3	70	0	0	0	Weekend
3/3/2019	3198	37980	Philadelphia	456	431	0	0	5538175	875476	16174	69579	708979	38.7	29.5	5.9	0.31	0	78.8	66.8	67.4	1	0	1	Weekend
3/3/2019	3198	38300	Pittsburgh	22	22	0	0	1715050	335546	3438	60320	276237	30	21.3	4.3	0	0	62.9	56	57.3	1	1	1	Weekend
3/3/2019	3198	38900	Portland	363	331	0	0	2075505	291216	25039	75816	312207	36.5	16.8	19.5	0	0	66.6	51.6	82.4	0	1	1	Weekend
3/3/2019	3198	41860	San Francisco	3829	3654	0	0	3565427	544947	42590	105109	415772	54.1	50	5.6	0.6	0	84.4	80.3	72.2	0	0	0	Weekend
3/3/2019	3198	47900	Washington	2177	2121	0	0	5051789	641107	27378	103474	639629	43.1	30.5	5.8	0.05	0	75.9	70.7	69.1	1	0	0	Weekend
3/4/2019	3199	12420	Austin	175	168	0	0	1666878	171239	8232	77129	259463	33.5	19.5	8.4	0	0	41.1	33.5	54	1	2	2	Weekday
3/4/2019	3199	14460	Boston	1230	1194	0	0	4475825	688130	28568	87801	596873	35.7	28.9	9.7	1.03	0	82	72.5	70.5	0	0	0	Weekday
3/4/2019	3199	16980	Chicago	2664	2616	0	0	8636309	1255211	29968	70408	1126156	6.6	-6.9	12.6	0	0	77.4	65.3	73.2	0	0	1	Weekday
3/4/2019	3199	18140	Columbus	33	32	0	0	1543744	186067	3161	63536	240136	20.4	11.5	10.8	0.14	1.2	40.5	32.8	49.9	2	2	2	Weekday
3/4/2019	3199	35620	New York	27455	26315	0	0	18776233	2926528	63956	77830	1647942	34.6	27.4	7.6	0.81	1.2	88.3	84.3	70	0	0	0	Weekday
3/4/2019	3199	37980	Philadelphia	850	811	0	0	5538175	875476	16174	69579	708979	34.8	27	11.4	0.99	0	78.8	66.8	67.4	1	0	1	Weekday
3/4/2019	3199	38300	Pittsburgh	44	40	0	0	1715050	335546	3438	60320	276237	23	15.5	9.3	0.03	0	62.9	56	57.3	1	1	1	Weekday
3/4/2019	3199	38900	Portland	510	470	0	0	2075505	291216	25039	75816	312207	33.4	8.2	17.2	0	0	66.6	51.6	82.4	0	1	1	Weekday
3/4/2019	3199	41860	San Francisco	8694	8544	0	0	3565427	544947	42590	105109	415772	52.1	45.2	6.2	0.01	0	84.4	80.3	72.2	0	0	0	Weekday
3/4/2019	3199	47900	Washington	6034	5922	0	0	5051789	641107	27378	103474	639629	37.9	27.2	11.8	0.53	0	75.9	70.7	69.1	1	0	0	Weekday
3/5/2019	3200	12420	Austin	272	265	0	0	1666878	171239	8232	77129	259463	35.5	12.8	5.3	0	0	41.1	33.5	54	1	2	2	Weekday
3/5/2019	3200	14460	Boston	2655	2572	0	0	4475825	688130	28568	87801	596873	26.2	7.2	10.7	0.03	0	82	72.5	70.5	0	0	0	Weekday
3/5/2019	3200	16980	Chicago	3492	3417	0	0	8636309	1255211	29968	70408	1126156	13.2	0	14.2	0	0	77.4	65.3	73.2	0	0	1	Weekday
3/5/2019	3200	18140	Columbus	28	28	0	0	1543744	186067	3161	63536	240136	12.7	4.1	11.3	0	1.2	40.5	32.8	49.9	2	2	2	Weekday
3/5/2019	3200	35620	New York	35984	34675	0	0	18776233	2926528	63956	77830	1647942	27.2	7.8	10	0.29	3.9	88.3	84.3	70	0	0	0	Weekday
3/5/2019	3200	37980	Philadelphia	992	971	0	0	5538175	875476	16174	69579	708979	28.4	7.3	8.2	0.09	0	78.8	66.8	67.4	1	0	1	Weekday
3/5/2019	3200	38300	Pittsburgh	49	49	0	0	1715050	335546	3438	60320	276237	13.8	4.4	10.4	0	3.1	62.9	56	57.3	1	1	1	Weekday
3/5/2019	3200	38900	Portland	536	500	0	0	2075505	291216	25039	75816	312207	33.4	12.8	10.6	0	0	66.6	51.6	82.4	0	1	1	Weekday
3/5/2019	3200	41860	San Francisco	6933	6869	0	0	3565427	544947	42590	105109	415772	52	45.9	4.7	0.01	0	84.4	80.3	72.2	0	0	0	Weekday
3/5/2019	3200	47900	Washington	6542	6400	0	0	5051789	641107	27378	103474	639629	33.4	12.4	7.7	0.01	1.2	75.9	70.7	69.1	1	0	0	Weekday
3/6/2019	3201	12420	Austin	296	286	0	0	1666878	171239	8232	77129	259463	42.1	21	2.8	0	0	41.1	33.5	54	1	2	2	Weekday
3/6/2019	3201	14460	Boston	2577	2520	0	0	4475825	688130	28568	87801	596873	23.5	0.5	12.9	0	0	82	72.5	70.5	0	0	0	Weekday
3/6/2019	3201	16980	Chicago	4315	4225	0	0	8636309	1255211	29968	70408	1126156	18.1	2.9	11.8	0	0	77.4	65.3	73.2	0	0	1	Weekday
3/6/2019	3201	18140	Columbus	30	30	0	0	1543744	186067	3161	63536	240136	16.2	6	11.4	0	0	40.5	32.8	49.9	2	2	2	Weekday
3/6/2019	3201	35620	New York	32254	31240	0	0	18776233	2926528	63956	77830	1647942	23.3	3.8	14.9	0	2	88.3	84.3	70	0	0	0	Weekday
3/6/2019	3201	37980	Philadelphia	817	800	0	0	5538175	875476	16174	69579	708979	24.8	3.9	13.9	0	0	78.8	66.8	67.4	1	0	1	Weekday
3/6/2019	3201	38300	Pittsburgh	50	47	0	0	1715050	335546	3438	60320	276237	14.4	6.2	11	0	1.2	62.9	56	57.3	1	1	1	Weekday
3/6/2019	3201	38900	Portland	319	308	0	0	2075505	291216	25039	75816	312207	34	21.9	6.5	0	0	66.6	51.6	82.4	0	1	1	Weekday
3/6/2019	3201	41860	San Francisco	7054	6961	0	0	3565427	544947	42590	105109	415772	55.7	49.6	12.2	1.1	0	84.4	80.3	72.2	0	0	0	Weekday
3/6/2019	3201	47900	Washington	5377	5312	0	0	5051789	641107	27378	103474	639629	29	4.9	13.7	0	0	75.9	70.7	69.1	1	0	0	Weekday
3/7/2019	3202	12420	Austin	438	408	0	0	1666878	171239	8232	77129	259463	58.5	48.6	6.2	0	0	41.1	33.5	54	1	2	2	Weekday
3/7/2019	3202	14460	Boston	2715	2638	0	0	4475825	688130	28568	87801	596873	21.2	-0.5	12.1	0	0	82	72.5	70.5	0	0	0	Weekday
3/7/2019	3202	16980	Chicago	4655	4564	0	0	8636309	1255211	29968	70408	1126156	24.2	10.7	7.7	0	0	77.4	65.3	73.2	0	0	1	Weekday
3/7/2019	3202	18140	Columbus	45	44	0	0	1543744	186067	3161	63536	240136	25.3	12.2	6.2	0	0	40.5	32.8	49.9	2	2	2	Weekday
3/7/2019	3202	35620	New York	34729	33558	0	0	18776233	2926528	63956	77830	1647942	24.1	5.3	7.9	0	1.2	88.3	84.3	70	0	0	0	Weekday
3/7/2019	3202	37980	Philadelphia	917	886	0	0	5538175	875476	16174	69579	708979	27	7.7	10.3	0	0	78.8	66.8	67.4	1	0	1	Weekday
3/7/2019	3202	38300	Pittsburgh	45	44	0	0	1715050	335546	3438	60320	276237	22	9.7	7.7	0	1.2	62.9	56	57.3	1	1	1	Weekday
3/7/2019	3202	38900	Portland	535	502	0	0	2075505	291216	25039	75816	312207	38.4	33.2	8.5	0.16	0	66.6	51.6	82.4	0	1	1	Weekday
3/7/2019	3202	41860	San Francisco	9621	9487	0	0	3565427	544947	42590	105109	415772	51.9	45	9	0.37	0	84.4	80.3	72.2	0	0	0	Weekday
3/7/2019	3202	47900	Washington	6400	6282	0	0	5051789	641107	27378	103474	639629	32.2	8.9	8.1	0	0	75.9	70.7	69.1	1	0	0	Weekday
3/8/2019	3203	12420	Austin	540	509	0	0	1666878	171239	8232	77129	259463	69.7	61.4	5.9	0	0	41.1	33.5	54	1	2	2	Weekday
3/8/2019	3203	14460	Boston	2798	2728	0	0	4475825	688130	28568	87801	596873	26.8	5.3	10.5	0	0	82	72.5	70.5	0	0	0	Weekday
3/8/2019	3203	16980	Chicago	4876	4710	0	0	8636309	1255211	29968	70408	1126156	29.4	21.3	5.2	0	0	77.4	65.3	73.2	0	0	1	Weekday
3/8/2019	3203	18140	Columbus	46	46	0	0	1543744	186067	3161	63536	240136	31.1	20.9	3.4	0	0	40.5	32.8	49.9	2	2	2	Weekday
3/8/2019	3203	35620	New York	39063	37529	0	0	18776233	2926528	63956	77830	1647942	30.5	11.1	10.6	0	1.2	88.3	84.3	70	0	0	0	Weekday
3/8/2019	3203	37980	Philadelphia	1018	988	0	0	5538175	875476	16174	69579	708979	32.9	16	3.9	0	0	78.8	66.8	67.4	1	0	1	Weekday
3/8/2019	3203	38300	Pittsburgh	72	69	0	0	1715050	335546	3438	60320	276237	28.2	17.5	3.5	0	1.2	62.9	56	57.3	1	1	1	Weekday
3/8/2019	3203	38900	Portland	368	348	0	0	2075505	291216	25039	75816	312207	38	33.5	5.7	0.04	0	66.6	51.6	82.4	0	1	1	Weekday
3/8/2019	3203	41860	San Francisco	9130	8926	0	0	3565427	544947	42590	105109	415772	50.2	36.8	12.7	0.08	0	84.4	80.3	72.2	0	0	0	Weekday
3/8/2019	3203	47900	Washington	4557	4468	0	0	5051789	641107	27378	103474	639629	36.5	21	4.7	0	0	75.9	70.7	69.1	1	0	0	Weekday
3/9/2019	3204	12420	Austin	655	594	0	0	1666878	171239	8232	77129	259463	74.9	56.9	6	0.04	0	41.1	33.5	54	1	2	2	Weekend
3/9/2019	3204	14460	Boston	1986	1858	0	0	4475825	688130	28568	87801	596873	33.7	15.1	7.4	0	0	82	72.5	70.5	0	0	0	Weekend
3/9/2019	3204	16980	Chicago	2006	1913	0	0	8636309	1255211	29968	70408	1126156	35	28.7	10.5	0	0	77.4	65.3	73.2	0	0	1	Weekend
3/9/2019	3204	18140	Columbus	6	6	0	0	1543744	186067	3161	63536	240136	34.2	28.7	7.1	0	0	40.5	32.8	49.9	2	2	2	Weekend
3/9/2019	3204	35620	New York	37199	34446	0	0	18776233	2926528	63956	77830	1647942	39.4	20.8	13.1	0	0	88.3	84.3	70	0	0	0	Weekend
3/9/2019	3204	37980	Philadelphia	867	790	0	0	5538175	875476	16174	69579	708979	38.9	28.9	3.4	0	0	78.8	66.8	67.4	1	0	1	Weekend
3/9/2019	3204	38300	Pittsburgh	67	52	0	0	1715050	335546	3438	60320	276237	35.3	28.1	5.4	0	1.2	62.9	56	57.3	1	1	1	Weekend
3/9/2019	3204	38900	Portland	555	483	0	0	2075505	291216	25039	75816	312207	38.3	32.2	3.4	0.07	0	66.6	51.6	82.4	0	1	1	Weekend
3/9/2019	3204	41860	San Francisco	3826	3697	0	0	3565427	544947	42590	105109	415772	48.7	38.7	10.4	0.02	0	84.4	80.3	72.2	0	0	0	Weekend
3/9/2019	3204	47900	Washington	5216	5007	0	0	5051789	641107	27378	103474	639629	38.2	32.5	4.2	0.21	0	75.9	70.7	69.1	1	0	0	Weekend
3/10/2019	3205	12420	Austin	605	530	0	0	1666878	171239	8232	77129	259463	67.2	52.8	2.6	0	0	41.1	33.5	54	1	2	2	Weekend
3/10/2019	3205	14460	Boston	652	632	0	0	4475825	688130	28568	87801	596873	35.1	28.3	10.4	0	0	82	72.5	70.5	0	0	0	Weekend
3/10/2019	3205	16980	Chicago	2176	2084	0	0	8636309	1255211	29968	70408	1126156	37.9	32.6	18.2	0.37	0	77.4	65.3	73.2	0	0	1	Weekend
3/10/2019	3205	18140	Columbus	40	34	0	0	1543744	186067	3161	63536	240136	48.5	41.3	16.2	1.46	0	40.5	32.8	49.9	2	2	2	Weekend
3/10/2019	3205	35620	New York	18127	17138	0	0	18776233	2926528	63956	77830	1647942	38.5	32.9	9.6	0.25	0	88.3	84.3	70	0	0	0	Weekend
3/10/2019	3205	37980	Philadelphia	469	432	0	0	5538175	875476	16174	69579	708979	42.9	39	6.9	0.69	0	78.8	66.8	67.4	1	0	1	Weekend
3/10/2019	3205	38300	Pittsburgh	95	70	0	0	1715050	335546	3438	60320	276237	48.6	40.8	13	0.87	0	62.9	56	57.3	1	1	1	Weekend
3/10/2019	3205	38900	Portland	532	465	0	0	2075505	291216	25039	75816	312207	38.4	25.5	6.8	0	0	66.6	51.6	82.4	0	1	1	Weekend
3/10/2019	3205	41860	San Francisco	3915	3683	0	0	3565427	544947	42590	105109	415772	49.5	42.3	9.2	0.33	0	84.4	80.3	72.2	0	0	0	Weekend
3/10/2019	3205	47900	Washington	5797	5346	0	0	5051789	641107	27378	103474	639629	44.8	39.3	5.3	0.48	0	75.9	70.7	69.1	1	0	0	Weekend
3/11/2019	3206	12420	Austin	639	595	0	0	1666878	171239	8232	77129	259463	63.2	52	4.9	0	0	41.1	33.5	54	1	2	2	Weekday
3/11/2019	3206	14460	Boston	3627	3493	0	0	4475825	688130	28568	87801	596873	42.6	29.5	11	0.46	0	82	72.5	70.5	0	0	0	Weekday
3/11/2019	3206	16980	Chicago	6071	5867	0	0	8636309	1255211	29968	70408	1126156	33.3	19	9.9	0	0	77.4	65.3	73.2	0	0	1	Weekday
3/11/2019	3206	18140	Columbus	49	49	0	0	1543744	186067	3161	63536	240136	39.9	28.3	10.2	0.01	0	40.5	32.8	49.9	2	2	2	Weekday
3/11/2019	3206	35620	New York	50533	47888	0	0	18776233	2926528	63956	77830	1647942	45.7	31.1	6.7	0.29	0	88.3	84.3	70	0	0	0	Weekday
3/11/2019	3206	37980	Philadelphia	1369	1319	0	0	5538175	875476	16174	69579	708979	48	32.5	10.3	0.2	0	78.8	66.8	67.4	1	0	1	Weekday
3/11/2019	3206	38300	Pittsburgh	81	78	0	0	1715050	335546	3438	60320	276237	40.4	26.1	10.4	0.02	0	62.9	56	57.3	1	1	1	Weekday
3/11/2019	3206	38900	Portland	704	649	0	0	2075505	291216	25039	75816	312207	40.1	25.6	8.3	0	0	66.6	51.6	82.4	0	1	1	Weekday
3/11/2019	3206	41860	San Francisco	9706	9497	0	0	3565427	544947	42590	105109	415772	49.5	42.2	4	0.12	0	84.4	80.3	72.2	0	0	0	Weekday
3/11/2019	3206	47900	Washington	9065	8731	0	0	5051789	641107	27378	103474	639629	55.3	30.8	7.5	0.41	0	75.9	70.7	69.1	1	0	0	Weekday
3/12/2019	3207	12420	Austin	612	573	0	0	1666878	171239	8232	77129	259463	63.9	59	5.2	0	0	41.1	33.5	54	1	2	2	Weekday
3/12/2019	3207	14460	Boston	3785	3691	0	0	4475825	688130	28568	87801	596873	39.8	19.4	13.4	0	0	82	72.5	70.5	0	0	0	Weekday
3/12/2019	3207	16980	Chicago	7553	7221	0	0	8636309	1255211	29968	70408	1126156	36.3	23.6	6.2	0	0	77.4	65.3	73.2	0	0	1	Weekday
3/12/2019	3207	18140	Columbus	45	43	0	0	1543744	186067	3161	63536	240136	36	20.8	5.1	0	0	40.5	32.8	49.9	2	2	2	Weekday
3/12/2019	3207	35620	New York	45604	43754	0	0	18776233	2926528	63956	77830	1647942	40.1	17.2	8.1	0	0	88.3	84.3	70	0	0	0	Weekday
3/12/2019	3207	37980	Philadelphia	1486	1421	0	0	5538175	875476	16174	69579	708979	43.3	17.8	12.5	0	0	78.8	66.8	67.4	1	0	1	Weekday
3/12/2019	3207	38300	Pittsburgh	107	100	0	0	1715050	335546	3438	60320	276237	35.3	18.9	5.4	0	0	62.9	56	57.3	1	1	1	Weekday
3/12/2019	3207	38900	Portland	504	471	0	0	2075505	291216	25039	75816	312207	45	35	7.8	0.2	0	66.6	51.6	82.4	0	1	1	Weekday
3/12/2019	3207	41860	San Francisco	10378	10201	0	0	3565427	544947	42590	105109	415772	53.8	44.5	18.1	0	0	84.4	80.3	72.2	0	0	0	Weekday
3/12/2019	3207	47900	Washington	8488	8238	0	0	5051789	641107	27378	103474	639629	48.2	18.9	11.8	0	0	75.9	70.7	69.1	1	0	0	Weekday
3/13/2019	3208	12420	Austin	635	598	0	0	1666878	171239	8232	77129	259463	70.6	60.4	8.3	0.03	0	41.1	33.5	54	1	2	2	Weekday
3/13/2019	3208	14460	Boston	3794	3673	0	0	4475825	688130	28568	87801	596873	35.7	17.5	7.3	0	0	82	72.5	70.5	0	0	0	Weekday
3/13/2019	3208	16980	Chicago	6226	5950	0	0	8636309	1255211	29968	70408	1126156	47.1	37.5	10.7	0.15	0	77.4	65.3	73.2	0	0	1	Weekday
3/13/2019	3208	18140	Columbus	94	85	0	0	1543744	186067	3161	63536	240136	44.7	25.5	4.4	0	0	40.5	32.8	49.9	2	2	2	Weekday
3/13/2019	3208	35620	New York	48484	46383	0	0	18776233	2926528	63956	77830	1647942	38.6	18.7	3.5	0	0	88.3	84.3	70	0	0	0	Weekday
3/13/2019	3208	37980	Philadelphia	1353	1295	0	0	5538175	875476	16174	69579	708979	40.7	21	3.9	0	0	78.8	66.8	67.4	1	0	1	Weekday
3/13/2019	3208	38300	Pittsburgh	123	117	0	0	1715050	335546	3438	60320	276237	42.6	19.5	4.6	0	0	62.9	56	57.3	1	1	1	Weekday
3/13/2019	3208	38900	Portland	701	666	0	0	2075505	291216	25039	75816	312207	44.6	35.9	4	0.06	0	66.6	51.6	82.4	0	1	1	Weekday
3/13/2019	3208	41860	San Francisco	10386	10185	0	0	3565427	544947	42590	105109	415772	51.3	35.2	13.4	0	0	84.4	80.3	72.2	0	0	0	Weekday
3/13/2019	3208	47900	Washington	8751	8446	0	0	5051789	641107	27378	103474	639629	45.7	26.8	5.4	0	0	75.9	70.7	69.1	1	0	0	Weekday
3/14/2019	3209	12420	Austin	801	734	0	0	1666878	171239	8232	77129	259463	70.6	41.8	7.2	0.34	0	41.1	33.5	54	1	2	2	Weekday
3/14/2019	3209	14460	Boston	4355	4194	0	0	4475825	688130	28568	87801	596873	41.4	29.2	6.5	0	0	82	72.5	70.5	0	0	0	Weekday
3/14/2019	3209	16980	Chicago	6674	6372	0	0	8636309	1255211	29968	70408	1126156	56.2	48.6	15	0.32	0	77.4	65.3	73.2	0	0	1	Weekday
3/14/2019	3209	18140	Columbus	50	45	0	0	1543744	186067	3161	63536	240136	61.4	40.3	11	0.01	0	40.5	32.8	49.9	2	2	2	Weekday
3/14/2019	3209	35620	New York	55487	52673	0	0	18776233	2926528	63956	77830	1647942	47.3	31.7	2.3	0	0	88.3	84.3	70	0	0	0	Weekday
3/14/2019	3209	37980	Philadelphia	1629	1528	0	0	5538175	875476	16174	69579	708979	50.1	34.1	6.3	0	0	78.8	66.8	67.4	1	0	1	Weekday
3/14/2019	3209	38300	Pittsburgh	230	201	0	0	1715050	335546	3438	60320	276237	59.1	34.4	8.8	0	0	62.9	56	57.3	1	1	1	Weekday
3/14/2019	3209	38900	Portland	823	749	0	0	2075505	291216	25039	75816	312207	44.4	33.7	4.2	0	0	66.6	51.6	82.4	0	1	1	Weekday
3/14/2019	3209	41860	San Francisco	10417	10198	0	0	3565427	544947	42590	105109	415772	53	36.8	6.1	0	0	84.4	80.3	72.2	0	0	0	Weekday
3/14/2019	3209	47900	Washington	10723	10245	0	0	5051789	641107	27378	103474	639629	56.2	39.7	8.7	0	0	75.9	70.7	69.1	1	0	0	Weekday
3/15/2019	3210	12420	Austin	650	594	0	0	1666878	171239	8232	77129	259463	56.5	26.6	8.2	0.02	0	41.1	33.5	54	1	2	2	Weekday
3/15/2019	3210	14460	Boston	4344	4100	0	0	4475825	688130	28568	87801	596873	51.6	45	10.8	0	0	82	72.5	70.5	0	0	0	Weekday
3/15/2019	3210	16980	Chicago	5402	5222	0	0	8636309	1255211	29968	70408	1126156	38.6	33.3	15.7	0.32	0	77.4	65.3	73.2	0	0	1	Weekday
3/15/2019	3210	18140	Columbus	57	57	0	0	1543744	186067	3161	63536	240136	49	40.5	13.5	0.87	0	40.5	32.8	49.9	2	2	2	Weekday
3/15/2019	3210	35620	New York	55443	52027	0	0	18776233	2926528	63956	77830	1647942	58.2	48	1.3	0.01	0	88.3	84.3	70	0	0	0	Weekday
3/15/2019	3210	37980	Philadelphia	1628	1518	0	0	5538175	875476	16174	69579	708979	64	52.3	13.5	0.01	0	78.8	66.8	67.4	1	0	1	Weekday
3/15/2019	3210	38300	Pittsburgh	131	119	0	0	1715050	335546	3438	60320	276237	57.2	42.7	15.9	0.2	0	62.9	56	57.3	1	1	1	Weekday
3/15/2019	3210	38900	Portland	914	822	0	0	2075505	291216	25039	75816	312207	48	31.7	3.8	0	0	66.6	51.6	82.4	0	1	1	Weekday
3/15/2019	3210	41860	San Francisco	10061	9761	0	0	3565427	544947	42590	105109	415772	53.2	42.2	5.7	0	0	84.4	80.3	72.2	0	0	0	Weekday
3/15/2019	3210	47900	Washington	10804	10245	0	0	5051789	641107	27378	103474	639629	67.8	53.4	15	0	0	75.9	70.7	69.1	1	0	0	Weekday
3/16/2019	3211	12420	Austin	571	498	0	0	1666878	171239	8232	77129	259463	54	24.2	3.3	0	0	41.1	33.5	54	1	2	2	Weekend
3/16/2019	3211	14460	Boston	2462	2231	0	0	4475825	688130	28568	87801	596873	50.1	33.9	15.3	0.2	0	82	72.5	70.5	0	0	0	Weekend
3/16/2019	3211	16980	Chicago	3963	3680	0	0	8636309	1255211	29968	70408	1126156	35.5	20.6	10.3	0	0	77.4	65.3	73.2	0	0	1	Weekend
3/16/2019	3211	18140	Columbus	31	31	0	0	1543744	186067	3161	63536	240136	36.4	26.2	12.4	0	0	40.5	32.8	49.9	2	2	2	Weekend
3/16/2019	3211	35620	New York	40285	37594	0	0	18776233	2926528	63956	77830	1647942	51.2	30	8.7	0.38	0	88.3	84.3	70	0	0	0	Weekend
3/16/2019	3211	37980	Philadelphia	984	883	0	0	5538175	875476	16174	69579	708979	52.1	29.6	16.7	0.02	0	78.8	66.8	67.4	1	0	1	Weekend
3/16/2019	3211	38300	Pittsburgh	64	57	0	0	1715050	335546	3438	60320	276237	36.1	26.5	12.1	0.01	0	62.9	56	57.3	1	1	1	Weekend
3/16/2019	3211	38900	Portland	916	781	0	0	2075505	291216	25039	75816	312207	48.8	32.7	4.4	0	0	66.6	51.6	82.4	0	1	1	Weekend
3/16/2019	3211	41860	San Francisco	6561	6081	0	0	3565427	544947	42590	105109	415772	55.2	42.4	5.7	0	0	84.4	80.3	72.2	0	0	0	Weekend
3/16/2019	3211	47900	Washington	7894	7280	0	0	5051789	641107	27378	103474	639629	54.9	27.9	14.7	0	0	75.9	70.7	69.1	1	0	0	Weekend
3/17/2019	3212	12420	Austin	381	313	0	0	1666878	171239	8232	77129	259463	57	28.5	2.1	0	0	41.1	33.5	54	1	2	2	Weekend
3/17/2019	3212	14460	Boston	2112	1956	0	0	4475825	688130	28568	87801	596873	37.8	11.7	12.7	0	0	82	72.5	70.5	0	0	0	Weekend
3/17/2019	3212	16980	Chicago	4136	3742	0	0	8636309	1255211	29968	70408	1126156	36	22.3	6.2	0	0	77.4	65.3	73.2	0	0	1	Weekend
3/17/2019	3212	18140	Columbus	29	25	0	0	1543744	186067	3161	63536	240136	32.6	22.9	2.9	0	0	40.5	32.8	49.9	2	2	2	Weekend
3/17/2019	3212	35620	New York	34921	32468	0	0	18776233	2926528	63956	77830	1647942	39.1	12.2	5.7	0	0	88.3	84.3	70	0	0	0	Weekend
3/17/2019	3212	37980	Philadelphia	868	782	0	0	5538175	875476	16174	69579	708979	40	14.6	11.2	0	0	78.8	66.8	67.4	1	0	1	Weekend
3/17/2019	3212	38300	Pittsburgh	61	49	0	0	1715050	335546	3438	60320	276237	33.4	18.5	4.7	0	0	62.9	56	57.3	1	1	1	Weekend
3/17/2019	3212	38900	Portland	985	856	0	0	2075505	291216	25039	75816	312207	49.3	34.2	4.3	0	0	66.6	51.6	82.4	0	1	1	Weekend
3/17/2019	3212	41860	San Francisco	6221	5762	0	0	3565427	544947	42590	105109	415772	55.7	45.6	6.9	0	0	84.4	80.3	72.2	0	0	0	Weekend
3/17/2019	3212	47900	Washington	6775	6327	0	0	5051789	641107	27378	103474	639629	45.2	17.8	8.3	0	0	75.9	70.7	69.1	1	0	0	Weekend
3/18/2019	3213	12420	Austin	277	239	0	0	1666878	171239	8232	77129	259463	58	33.5	3.1	0	0	41.1	33.5	54	1	2	2	Weekday
3/18/2019	3213	14460	Boston	3667	3529	0	0	4475825	688130	28568	87801	596873	35.9	8	10.2	0	0	82	72.5	70.5	0	0	0	Weekday
3/18/2019	3213	16980	Chicago	6810	6456	0	0	8636309	1255211	29968	70408	1126156	36.1	23.6	6.1	0	0	77.4	65.3	73.2	0	0	1	Weekday
3/18/2019	3213	18140	Columbus	34	32	0	0	1543744	186067	3161	63536	240136	35	26.9	5.5	0.1	0	40.5	32.8	49.9	2	2	2	Weekday
3/18/2019	3213	35620	New York	44854	42796	0	0	18776233	2926528	63956	77830	1647942	38.3	11.2	3	0	0	88.3	84.3	70	0	0	0	Weekday
3/18/2019	3213	37980	Philadelphia	1355	1281	0	0	5538175	875476	16174	69579	708979	39.9	15.4	6.7	0	0	78.8	66.8	67.4	1	0	1	Weekday
3/18/2019	3213	38300	Pittsburgh	86	84	0	0	1715050	335546	3438	60320	276237	35.5	14.6	5.1	0	0	62.9	56	57.3	1	1	1	Weekday
3/18/2019	3213	38900	Portland	931	827	0	0	2075505	291216	25039	75816	312207	57.7	31.7	11	0	0	66.6	51.6	82.4	0	1	1	Weekday
3/18/2019	3213	41860	San Francisco	10644	10380	0	0	3565427	544947	42590	105109	415772	59	49.4	3.9	0	0	84.4	80.3	72.2	0	0	0	Weekday
3/18/2019	3213	47900	Washington	7662	7433	0	0	5051789	641107	27378	103474	639629	45.1	24.9	4.9	0	0	75.9	70.7	69.1	1	0	0	Weekday
3/19/2019	3214	12420	Austin	251	221	0	0	1666878	171239	8232	77129	259463	59.2	36.7	2.6	0	0	41.1	33.5	54	1	2	2	Weekday
3/19/2019	3214	14460	Boston	3999	3856	0	0	4475825	688130	28568	87801	596873	39	12.2	7.9	0	0	82	72.5	70.5	0	0	0	Weekday
3/19/2019	3214	16980	Chicago	8247	7858	0	0	8636309	1255211	29968	70408	1126156	39.8	23.8	6.7	0	0	77.4	65.3	73.2	0	0	1	Weekday
3/19/2019	3214	18140	Columbus	59	58	0	0	1543744	186067	3161	63536	240136	36.7	22.2	2.7	0	0	40.5	32.8	49.9	2	2	2	Weekday
3/19/2019	3214	35620	New York	51147	48809	0	0	18776233	2926528	63956	77830	1647942	41.6	15.5	2.5	0	0	88.3	84.3	70	0	0	0	Weekday
3/19/2019	3214	37980	Philadelphia	1556	1477	0	0	5538175	875476	16174	69579	708979	41.7	18.3	5.4	0	0	78.8	66.8	67.4	1	0	1	Weekday
3/19/2019	3214	38300	Pittsburgh	93	91	0	0	1715050	335546	3438	60320	276237	36.6	19.6	3.4	0	0	62.9	56	57.3	1	1	1	Weekday
3/19/2019	3214	38900	Portland	1037	952	0	0	2075505	291216	25039	75816	312207	57.6	33	11.5	0	0	66.6	51.6	82.4	0	1	1	Weekday
3/19/2019	3214	41860	San Francisco	11280	11062	0	0	3565427	544947	42590	105109	415772	55.9	48.1	5.8	0	0	84.4	80.3	72.2	0	0	0	Weekday
3/19/2019	3214	47900	Washington	8983	8663	0	0	5051789	641107	27378	103474	639629	44.1	20.4	5.2	0	0	75.9	70.7	69.1	1	0	0	Weekday
3/20/2019	3215	12420	Austin	237	199	0	0	1666878	171239	8232	77129	259463	62.4	47.7	1.9	0	0	41.1	33.5	54	1	2	2	Weekday
3/20/2019	3215	14460	Boston	4355	4167	0	0	4475825	688130	28568	87801	596873	40.2	20.7	6.6	0	0	82	72.5	70.5	0	0	0	Weekday
3/20/2019	3215	16980	Chicago	4862	4678	0	0	8636309	1255211	29968	70408	1126156	42.5	33.5	7.7	0	0	77.4	65.3	73.2	0	0	1	Weekday
3/20/2019	3215	18140	Columbus	54	48	0	0	1543744	186067	3161	63536	240136	40.2	22.8	3.4	0	0	40.5	32.8	49.9	2	2	2	Weekday
3/20/2019	3215	35620	New York	53447	50840	0	0	18776233	2926528	63956	77830	1647942	44.3	24.1	2.1	0	0	88.3	84.3	70	0	0	0	Weekday
3/20/2019	3215	37980	Philadelphia	1552	1474	0	0	5538175	875476	16174	69579	708979	43.1	23.7	5.6	0	0	78.8	66.8	67.4	1	0	1	Weekday
3/20/2019	3215	38300	Pittsburgh	121	113	0	0	1715050	335546	3438	60320	276237	41.1	19.2	5.4	0	0	62.9	56	57.3	1	1	1	Weekday
3/20/2019	3215	38900	Portland	1005	906	0	0	2075505	291216	25039	75816	312207	58.8	34.2	10.3	0	0	66.6	51.6	82.4	0	1	1	Weekday
3/20/2019	3215	41860	San Francisco	8966	8790	0	0	3565427	544947	42590	105109	415772	56.9	45.2	10	0.27	0	84.4	80.3	72.2	0	0	0	Weekday
3/20/2019	3215	47900	Washington	9492	9217	0	0	5051789	641107	27378	103474	639629	45.9	23.9	4.3	0	0	75.9	70.7	69.1	1	0	0	Weekday
3/21/2019	3216	12420	Austin	397	321	0	0	1666878	171239	8232	77129	259463	64.9	39	2.4	0	0	41.1	33.5	54	1	2	2	Weekday
3/21/2019	3216	14460	Boston	4318	4157	0	0	4475825	688130	28568	87801	596873	42.7	28.9	9.9	0	0	82	72.5	70.5	0	0	0	Weekday
3/21/2019	3216	16980	Chicago	6401	6172	0	0	8636309	1255211	29968	70408	1126156	40.4	35.1	9.2	0.08	0	77.4	65.3	73.2	0	0	1	Weekday
3/21/2019	3216	18140	Columbus	35	35	0	0	1543744	186067	3161	63536	240136	47.3	37.4	5.8	0.02	0	40.5	32.8	49.9	2	2	2	Weekday
3/21/2019	3216	35620	New York	20447	19777	0	0	18776233	2926528	63956	77830	1647942	43.9	37.8	4.7	0.02	0	88.3	84.3	70	0	0	0	Weekday
3/21/2019	3216	37980	Philadelphia	512	495	0	0	5538175	875476	16174	69579	708979	46.7	40.6	8.7	0.11	0	78.8	66.8	67.4	1	0	1	Weekday
3/21/2019	3216	38300	Pittsburgh	109	100	0	0	1715050	335546	3438	60320	276237	46.6	26.1	4.7	0	0	62.9	56	57.3	1	1	1	Weekday
3/21/2019	3216	38900	Portland	859	792	0	0	2075505	291216	25039	75816	312207	55.4	38.6	6.3	0	0	66.6	51.6	82.4	0	1	1	Weekday
3/21/2019	3216	41860	San Francisco	10836	10621	0	0	3565427	544947	42590	105109	415772	53.5	44.4	5.7	0.29	0	84.4	80.3	72.2	0	0	0	Weekday
3/21/2019	3216	47900	Washington	1976	1951	0	0	5051789	641107	27378	103474	639629	47.2	39.9	9.4	0.16	0	75.9	70.7	69.1	1	0	0	Weekday
3/22/2019	3217	12420	Austin	311	263	0	0	1666878	171239	8232	77129	259463	65.3	42.3	2.7	0	0	41.1	33.5	54	1	2	2	Weekday
3/22/2019	3217	14460	Boston	1960	1911	0	0	4475825	688130	28568	87801	596873	41.1	36.1	15.9	0.46	0	82	72.5	70.5	0	0	0	Weekday
3/22/2019	3217	16980	Chicago	6783	6513	0	0	8636309	1255211	29968	70408	1126156	40.6	28.8	10.4	0	0	77.4	65.3	73.2	0	0	1	Weekday
3/22/2019	3217	18140	Columbus	58	58	0	0	1543744	186067	3161	63536	240136	41.2	31.9	13.6	0.15	0	40.5	32.8	49.9	2	2	2	Weekday
3/22/2019	3217	35620	New York	34087	32608	0	0	18776233	2926528	63956	77830	1647942	43.7	36.5	8.9	1.38	0	88.3	84.3	70	0	0	0	Weekday
3/22/2019	3217	37980	Philadelphia	952	888	0	0	5538175	875476	16174	69579	708979	46.2	37.6	19	0.83	0	78.8	66.8	67.4	1	0	1	Weekday
3/22/2019	3217	38300	Pittsburgh	75	74	0	0	1715050	335546	3438	60320	276237	38.3	32	10.2	0.03	0	62.9	56	57.3	1	1	1	Weekday
3/22/2019	3217	38900	Portland	704	637	0	0	2075505	291216	25039	75816	312207	49.6	42.6	4.6	0	0	66.6	51.6	82.4	0	1	1	Weekday
3/22/2019	3217	41860	San Francisco	6156	6043	0	0	3565427	544947	42590	105109	415772	53.1	45.9	6.6	0	0	84.4	80.3	72.2	0	0	0	Weekday
3/22/2019	3217	47900	Washington	6621	6465	0	0	5051789	641107	27378	103474	639629	47	35.2	16.5	1.83	0	75.9	70.7	69.1	1	0	0	Weekday
3/23/2019	3218	12420	Austin	248	202	0	0	1666878	171239	8232	77129	259463	67.8	54	5.7	0	0	41.1	33.5	54	1	2	2	Weekend
3/23/2019	3218	14460	Boston	2140	1969	0	0	4475825	688130	28568	87801	596873	41	27.5	19.3	0.46	0	82	72.5	70.5	0	0	0	Weekend
3/23/2019	3218	16980	Chicago	6028	5362	0	0	8636309	1255211	29968	70408	1126156	37.9	24.9	3.6	0	0	77.4	65.3	73.2	0	0	1	Weekend
3/23/2019	3218	18140	Columbus	144	127	0	0	1543744	186067	3161	63536	240136	38.6	21.5	7.3	0.01	0	40.5	32.8	49.9	2	2	2	Weekend
3/23/2019	3218	35620	New York	35711	33465	0	0	18776233	2926528	63956	77830	1647942	40.6	20.1	10	0.03	0	88.3	84.3	70	0	0	0	Weekend
3/23/2019	3218	37980	Philadelphia	967	884	0	0	5538175	875476	16174	69579	708979	42.8	19.3	16.4	0.07	0	78.8	66.8	67.4	1	0	1	Weekend
3/23/2019	3218	38300	Pittsburgh	95	80	0	0	1715050	335546	3438	60320	276237	32.9	19.5	9.4	0.07	0	62.9	56	57.3	1	1	1	Weekend
3/23/2019	3218	38900	Portland	936	793	0	0	2075505	291216	25039	75816	312207	51.3	44.8	4.8	0.04	0	66.6	51.6	82.4	0	1	1	Weekend
3/23/2019	3218	41860	San Francisco	6077	5641	0	0	3565427	544947	42590	105109	415772	55.7	48.5	8.8	0.41	0	84.4	80.3	72.2	0	0	0	Weekend
3/23/2019	3218	47900	Washington	6868	6374	0	0	5051789	641107	27378	103474	639629	44.3	20.9	15.3	0.06	0	75.9	70.7	69.1	1	0	0	Weekend
3/24/2019	3219	12420	Austin	340	279	0	0	1666878	171239	8232	77129	259463	71	60.8	5.1	0	0	41.1	33.5	54	1	2	2	Weekend
3/24/2019	3219	14460	Boston	2997	2613	0	0	4475825	688130	28568	87801	596873	44.2	15.7	12.4	0.04	0	82	72.5	70.5	0	0	0	Weekend
3/24/2019	3219	16980	Chicago	3084	2914	0	0	8636309	1255211	29968	70408	1126156	46	31.5	4.6	0	0	77.4	65.3	73.2	0	0	1	Weekend
3/24/2019	3219	18140	Columbus	67	61	0	0	1543744	186067	3161	63536	240136	44.3	22	3.6	0	0	40.5	32.8	49.9	2	2	2	Weekend
3/24/2019	3219	35620	New York	47422	42823	0	0	18776233	2926528	63956	77830	1647942	47.3	11.8	4.5	0	0	88.3	84.3	70	0	0	0	Weekend
3/24/2019	3219	37980	Philadelphia	1169	1026	0	0	5538175	875476	16174	69579	708979	47.9	17.8	9.2	0	0	78.8	66.8	67.4	1	0	1	Weekend
3/24/2019	3219	38300	Pittsburgh	86	65	0	0	1715050	335546	3438	60320	276237	42.9	17.3	6.9	0	0	62.9	56	57.3	1	1	1	Weekend
3/24/2019	3219	38900	Portland	947	781	0	0	2075505	291216	25039	75816	312207	52	41	2.6	0.02	0	66.6	51.6	82.4	0	1	1	Weekend
3/24/2019	3219	41860	San Francisco	5603	5246	0	0	3565427	544947	42590	105109	415772	52.5	42.9	5.3	0.2	0	84.4	80.3	72.2	0	0	0	Weekend
3/24/2019	3219	47900	Washington	9373	8451	0	0	5051789	641107	27378	103474	639629	49.6	23.1	6.3	0	0	75.9	70.7	69.1	1	0	0	Weekend
3/25/2019	3220	12420	Austin	441	406	0	0	1666878	171239	8232	77129	259463	73.8	60	4.7	0	0	41.1	33.5	54	1	2	2	Weekday
3/25/2019	3220	14460	Boston	4425	4236	0	0	4475825	688130	28568	87801	596873	46.5	17.7	10.5	0	0	82	72.5	70.5	0	0	0	Weekday
3/25/2019	3220	16980	Chicago	6029	5805	0	0	8636309	1255211	29968	70408	1126156	37.6	25.2	15	0.11	0	77.4	65.3	73.2	0	0	1	Weekday
3/25/2019	3220	18140	Columbus	26	26	0	0	1543744	186067	3161	63536	240136	44.3	39.4	7.9	0.13	0	40.5	32.8	49.9	2	2	2	Weekday
3/25/2019	3220	35620	New York	51496	49051	0	0	18776233	2926528	63956	77830	1647942	52.5	25.3	3.4	0	0	88.3	84.3	70	0	0	0	Weekday
3/25/2019	3220	37980	Philadelphia	989	943	0	0	5538175	875476	16174	69579	708979	52.2	32.5	6.6	0	0	78.8	66.8	67.4	1	0	1	Weekday
3/25/2019	3220	38300	Pittsburgh	88	85	0	0	1715050	335546	3438	60320	276237	44.5	38.4	4	0.05	0	62.9	56	57.3	1	1	1	Weekday
3/25/2019	3220	38900	Portland	448	418	0	0	2075505	291216	25039	75816	312207	50.1	38.2	3.4	0	0	66.6	51.6	82.4	0	1	1	Weekday
3/25/2019	3220	41860	San Francisco	7077	6927	0	0	3565427	544947	42590	105109	415772	57.1	41	8.3	0	0	84.4	80.3	72.2	0	0	0	Weekday
3/25/2019	3220	47900	Washington	8438	8071	0	0	5051789	641107	27378	103474	639629	56	36.3	5.3	0	0	75.9	70.7	69.1	1	0	0	Weekday
3/26/2019	3221	12420	Austin	455	405	0	0	1666878	171239	8232	77129	259463	67.1	45.8	3.9	0	0	41.1	33.5	54	1	2	2	Weekday
3/26/2019	3221	14460	Boston	4273	4118	0	0	4475825	688130	28568	87801	596873	37.4	12.2	7.5	0	0	82	72.5	70.5	0	0	0	Weekday
3/26/2019	3221	16980	Chicago	7071	6753	0	0	8636309	1255211	29968	70408	1126156	36.1	13.6	6.4	0	0	77.4	65.3	73.2	0	0	1	Weekday
3/26/2019	3221	18140	Columbus	61	58	0	0	1543744	186067	3161	63536	240136	35.5	14.1	9.1	0.34	0	40.5	32.8	49.9	2	2	2	Weekday
3/26/2019	3221	35620	New York	53378	50914	0	0	18776233	2926528	63956	77830	1647942	42.1	5.1	6.6	0	0	88.3	84.3	70	0	0	0	Weekday
3/26/2019	3221	37980	Philadelphia	1377	1316	0	0	5538175	875476	16174	69579	708979	41.5	16.1	11.5	0.14	0	78.8	66.8	67.4	1	0	1	Weekday
3/26/2019	3221	38300	Pittsburgh	141	134	0	0	1715050	335546	3438	60320	276237	34.6	13.5	7.3	0.25	0	62.9	56	57.3	1	1	1	Weekday
3/26/2019	3221	38900	Portland	878	788	0	0	2075505	291216	25039	75816	312207	49.3	40.7	4.9	0.33	0	66.6	51.6	82.4	0	1	1	Weekday
3/26/2019	3221	41860	San Francisco	9888	9662	0	0	3565427	544947	42590	105109	415772	54.5	48.8	4.5	0.44	0	84.4	80.3	72.2	0	0	0	Weekday
3/26/2019	3221	47900	Washington	8798	8477	0	0	5051789	641107	27378	103474	639629	46	23.1	12.1	0	0	75.9	70.7	69.1	1	0	0	Weekday
3/27/2019	3222	12420	Austin	470	436	0	0	1666878	171239	8232	77129	259463	65.4	49.7	3.3	0	0	41.1	33.5	54	1	2	2	Weekday
3/27/2019	3222	14460	Boston	4313	4151	0	0	4475825	688130	28568	87801	596873	36.3	7.5	9	0	0	82	72.5	70.5	0	0	0	Weekday
3/27/2019	3222	16980	Chicago	8744	8175	0	0	8636309	1255211	29968	70408	1126156	42.8	18.4	7.8	0	0	77.4	65.3	73.2	0	0	1	Weekday
3/27/2019	3222	18140	Columbus	102	90	0	0	1543744	186067	3161	63536	240136	40.2	16.8	4.3	0	0	40.5	32.8	49.9	2	2	2	Weekday
3/27/2019	3222	35620	New York	52591	50319	0	0	18776233	2926528	63956	77830	1647942	39.7	9.7	4.8	0	0	88.3	84.3	70	0	0	0	Weekday
3/27/2019	3222	37980	Philadelphia	1572	1495	0	0	5538175	875476	16174	69579	708979	41.7	10.4	6.2	0	0	78.8	66.8	67.4	1	0	1	Weekday
3/27/2019	3222	38300	Pittsburgh	156	148	0	0	1715050	335546	3438	60320	276237	40.2	13.9	5.2	0	0	62.9	56	57.3	1	1	1	Weekday
3/27/2019	3222	38900	Portland	535	497	0	0	2075505	291216	25039	75816	312207	49.3	36.3	5.9	0	0	66.6	51.6	82.4	0	1	1	Weekday
3/27/2019	3222	41860	San Francisco	9515	9324	0	0	3565427	544947	42590	105109	415772	57.8	49.4	9.9	0.07	0	84.4	80.3	72.2	0	0	0	Weekday
3/27/2019	3222	47900	Washington	9274	8951	0	0	5051789	641107	27378	103474	639629	44.7	15.3	5.3	0	0	75.9	70.7	69.1	1	0	0	Weekday
3/28/2019	3223	12420	Austin	471	421	0	0	1666878	171239	8232	77129	259463	66.4	53	5.9	0	0	41.1	33.5	54	1	2	2	Weekday
3/28/2019	3223	14460	Boston	4691	4463	0	0	4475825	688130	28568	87801	596873	41.3	25.4	12.3	0	0	82	72.5	70.5	0	0	0	Weekday
3/28/2019	3223	16980	Chicago	8924	8420	0	0	8636309	1255211	29968	70408	1126156	53.5	39.4	11.3	0.08	0	77.4	65.3	73.2	0	0	1	Weekday
3/28/2019	3223	18140	Columbus	117	108	0	0	1543744	186067	3161	63536	240136	48.3	28.1	5.2	0	0	40.5	32.8	49.9	2	2	2	Weekday
3/28/2019	3223	35620	New York	56376	53720	0	0	18776233	2926528	63956	77830	1647942	42.4	26.6	1.3	0	0	88.3	84.3	70	0	0	0	Weekday
3/28/2019	3223	37980	Philadelphia	1611	1526	0	0	5538175	875476	16174	69579	708979	43.2	27.9	5.9	0	0	78.8	66.8	67.4	1	0	1	Weekday
3/28/2019	3223	38300	Pittsburgh	156	142	0	0	1715050	335546	3438	60320	276237	50	23.6	8.4	0	0	62.9	56	57.3	1	1	1	Weekday
3/28/2019	3223	38900	Portland	801	719	0	0	2075505	291216	25039	75816	312207	45.4	38.9	4.9	0.22	0	66.6	51.6	82.4	0	1	1	Weekday
3/28/2019	3223	41860	San Francisco	9624	9451	0	0	3565427	544947	42590	105109	415772	56.6	45.6	9.3	0.03	0	84.4	80.3	72.2	0	0	0	Weekday
3/28/2019	3223	47900	Washington	10746	10278	0	0	5051789	641107	27378	103474	639629	47.7	30.8	7.8	0	0	75.9	70.7	69.1	1	0	0	Weekday
3/29/2019	3224	12420	Austin	483	430	0	0	1666878	171239	8232	77129	259463	68.5	57.8	6	0	0	41.1	33.5	54	1	2	2	Weekday
3/29/2019	3224	14460	Boston	4018	3822	0	0	4475825	688130	28568	87801	596873	49.2	38.5	11.7	0.01	0	82	72.5	70.5	0	0	0	Weekday
3/29/2019	3224	16980	Chicago	7363	7021	0	0	8636309	1255211	29968	70408	1126156	47.5	32.6	7	0.01	0	77.4	65.3	73.2	0	0	1	Weekday
3/29/2019	3224	18140	Columbus	53	50	0	0	1543744	186067	3161	63536	240136	55.9	46.8	6.7	0.09	0	40.5	32.8	49.9	2	2	2	Weekday
3/29/2019	3224	35620	New York	57065	54009	0	0	18776233	2926528	63956	77830	1647942	52.8	37.8	1.6	0	0	88.3	84.3	70	0	0	0	Weekday
3/29/2019	3224	37980	Philadelphia	1619	1511	0	0	5538175	875476	16174	69579	708979	53.5	39.9	5.9	0	0	78.8	66.8	67.4	1	0	1	Weekday
3/29/2019	3224	38300	Pittsburgh	106	97	0	0	1715050	335546	3438	60320	276237	54.4	44.5	7.5	0.08	0	62.9	56	57.3	1	1	1	Weekday
3/29/2019	3224	38900	Portland	1019	928	0	0	2075505	291216	25039	75816	312207	51.5	42.9	3.8	0.07	0	66.6	51.6	82.4	0	1	1	Weekday
3/29/2019	3224	41860	San Francisco	9652	9379	0	0	3565427	544947	42590	105109	415772	53.5	45.9	6.6	0.04	0	84.4	80.3	72.2	0	0	0	Weekday
3/29/2019	3224	47900	Washington	11667	11005	0	0	5051789	641107	27378	103474	639629	57.9	40.4	5.8	0	0	75.9	70.7	69.1	1	0	0	Weekday
3/30/2019	3225	12420	Austin	388	341	0	0	1666878	171239	8232	77129	259463	65.5	53.7	6.7	0	0	41.1	33.5	54	1	2	2	Weekend
3/30/2019	3225	14460	Boston	4866	4152	0	0	4475825	688130	28568	87801	596873	51.5	43.8	8.8	0.03	0	82	72.5	70.5	0	0	0	Weekend
3/30/2019	3225	16980	Chicago	3370	3219	0	0	8636309	1255211	29968	70408	1126156	40.2	32.9	11.3	0.61	0	77.4	65.3	73.2	0	0	1	Weekend
3/30/2019	3225	18140	Columbus	21	19	0	0	1543744	186067	3161	63536	240136	55.9	51.3	7.6	0.07	0	40.5	32.8	49.9	2	2	2	Weekend
3/30/2019	3225	35620	New York	62441	55607	0	0	18776233	2926528	63956	77830	1647942	58.8	43.2	2.6	0	0	88.3	84.3	70	0	0	0	Weekend
3/30/2019	3225	37980	Philadelphia	2050	1762	0	0	5538175	875476	16174	69579	708979	60.9	43.9	6.4	0	0	78.8	66.8	67.4	1	0	1	Weekend
3/30/2019	3225	38300	Pittsburgh	178	128	0	0	1715050	335546	3438	60320	276237	58.8	45.3	7.5	0.12	0	62.9	56	57.3	1	1	1	Weekend
3/30/2019	3225	38900	Portland	1103	904	0	0	2075505	291216	25039	75816	312207	52.6	40.5	3.3	0	0	66.6	51.6	82.4	0	1	1	Weekend
3/30/2019	3225	41860	San Francisco	6515	6066	0	0	3565427	544947	42590	105109	415772	54.8	46.2	7.6	0	0	84.4	80.3	72.2	0	0	0	Weekend
3/30/2019	3225	47900	Washington	14727	12526	0	0	5051789	641107	27378	103474	639629	62.8	44.5	6.2	0	0	75.9	70.7	69.1	1	0	0	Weekend
3/31/2019	3226	12420	Austin	287	249	0	0	1666878	171239	8232	77129	259463	51.1	29.1	8.7	0	0	41.1	33.5	54	1	2	2	Weekend
3/31/2019	3226	14460	Boston	2398	2147	0	0	4475825	688130	28568	87801	596873	57.9	49.5	14.7	0	0	82	72.5	70.5	0	0	0	Weekend
3/31/2019	3226	16980	Chicago	2830	2660	0	0	8636309	1255211	29968	70408	1126156	31.9	13.8	12.6	0.22	0	77.4	65.3	73.2	0	0	1	Weekend
3/31/2019	3226	18140	Columbus	18	11	0	0	1543744	186067	3161	63536	240136	35	28.1	14.4	1.94	0	40.5	32.8	49.9	2	2	2	Weekend
3/31/2019	3226	35620	New York	31009	29175	0	0	18776233	2926528	63956	77830	1647942	54.7	42.1	4.4	0	0	88.3	84.3	70	0	0	0	Weekend
3/31/2019	3226	37980	Philadelphia	740	679	0	0	5538175	875476	16174	69579	708979	58.1	42.9	13.3	0	0	78.8	66.8	67.4	1	0	1	Weekend
3/31/2019	3226	38900	Portland	923	794	0	0	2075505	291216	25039	75816	312207	54.8	38.7	2.7	0	0	66.6	51.6	82.4	0	1	1	Weekend
3/31/2019	3226	41860	San Francisco	6113	5710	0	0	3565427	544947	42590	105109	415772	56.2	48.1	7.4	0	0	84.4	80.3	72.2	0	0	0	Weekend
3/31/2019	3226	47900	Washington	6762	6232	0	0	5051789	641107	27378	103474	639629	59.8	41.1	13.9	0.01	0	75.9	70.7	69.1	1	0	0	Weekend
4/1/2019	3227	12420	Austin	384	357	0	0	1666878	171239	8232	77129	259463	50.6	30.8	2	0	0	41.1	33.5	54	1	2	2	Weekday
4/1/2019	3227	14460	Boston	4540	4332	0	0	4475825	688130	28568	87801	596873	42.3	20.1	15.3	0.09	0	82	72.5	70.5	0	0	0	Weekday
4/1/2019	3227	16980	Chicago	7368	7082	0	0	8636309	1255211	29968	70408	1126156	36.5	20.1	9.6	0	0	77.4	65.3	73.2	0	0	1	Weekday
4/1/2019	3227	18140	Columbus	50	46	0	0	1543744	186067	3161	63536	240136	32.4	15.7	6.2	0	0	40.5	32.8	49.9	2	2	2	Weekday
4/1/2019	3227	35620	New York	49384	47118	0	0	18776233	2926528	63956	77830	1647942	40	15.6	7.4	0.06	0	88.3	84.3	70	0	0	0	Weekday
4/1/2019	3227	37980	Philadelphia	1233	1184	0	0	5538175	875476	16174	69579	708979	39.7	12.6	15	0.09	0	78.8	66.8	67.4	1	0	1	Weekday
4/1/2019	3227	38300	Pittsburgh	151	143	0	0	1715050	335546	3438	60320	276237	31.3	16.8	6.3	0.2	0	62.9	56	57.3	1	1	1	Weekday
4/1/2019	3227	38900	Portland	878	809	0	0	2075505	291216	25039	75816	312207	57.6	39.3	2.9	0	0	66.6	51.6	82.4	0	1	1	Weekday
4/1/2019	3227	41860	San Francisco	9545	9362	0	0	3565427	544947	42590	105109	415772	57.4	48.4	7.7	0	0	84.4	80.3	72.2	0	0	0	Weekday
4/1/2019	3227	47900	Washington	8282	7951	0	0	5051789	641107	27378	103474	639629	41.4	15	12.8	0.03	0	75.9	70.7	69.1	1	0	0	Weekday
4/2/2019	3228	12420	Austin	433	400	0	0	1666878	171239	8232	77129	259463	55.6	33.4	3.5	0	0	41.1	33.5	54	1	2	2	Weekday
4/2/2019	3228	14460	Boston	5320	5095	0	0	4475825	688130	28568	87801	596873	41.9	13.8	8.5	0	0	82	72.5	70.5	0	0	0	Weekday
4/2/2019	3228	16980	Chicago	8512	8165	0	0	8636309	1255211	29968	70408	1126156	44.9	30.2	12.9	0	0	77.4	65.3	73.2	0	0	1	Weekday
4/2/2019	3228	18140	Columbus	60	58	0	0	1543744	186067	3161	63536	240136	40.4	18.6	4.2	0	0	40.5	32.8	49.9	2	2	2	Weekday
4/2/2019	3228	35620	New York	55911	53539	0	0	18776233	2926528	63956	77830	1647942	43.7	19.4	2.5	0	0	88.3	84.3	70	0	0	0	Weekday
4/2/2019	3228	37980	Philadelphia	1422	1366	0	0	5538175	875476	16174	69579	708979	42.9	24.2	4.8	0	0	78.8	66.8	67.4	1	0	1	Weekday
4/2/2019	3228	38300	Pittsburgh	153	143	0	0	1715050	335546	3438	60320	276237	39.9	18.6	5.3	0	0	62.9	56	57.3	1	1	1	Weekday
4/2/2019	3228	38900	Portland	638	592	0	0	2075505	291216	25039	75816	312207	58.6	44.4	4	0	0	66.6	51.6	82.4	0	1	1	Weekday
4/2/2019	3228	41860	San Francisco	8598	8460	0	0	3565427	544947	42590	105109	415772	56.5	49.7	7.6	0.03	0	84.4	80.3	72.2	0	0	0	Weekday
4/2/2019	3228	47900	Washington	7500	7267	0	0	5051789	641107	27378	103474	639629	44.4	25.2	5.8	0	0	75.9	70.7	69.1	1	0	0	Weekday
4/3/2019	3229	12420	Austin	339	322	0	0	1666878	171239	8232	77129	259463	62.1	48.6	5.5	0	0	41.1	33.5	54	1	2	2	Weekday
4/3/2019	3229	14460	Boston	4736	4519	0	0	4475825	688130	28568	87801	596873	47.3	33	12.8	0.45	0	82	72.5	70.5	0	0	0	Weekday
4/3/2019	3229	16980	Chicago	8910	8494	0	0	8636309	1255211	29968	70408	1126156	47	28.4	8.9	0	0	77.4	65.3	73.2	0	0	1	Weekday
4/3/2019	3229	18140	Columbus	81	76	0	0	1543744	186067	3161	63536	240136	49.2	25.6	8.8	0	0	40.5	32.8	49.9	2	2	2	Weekday
4/3/2019	3229	35620	New York	65247	61483	0	0	18776233	2926528	63956	77830	1647942	51.6	28.3	6.3	0	0	88.3	84.3	70	0	0	0	Weekday
4/3/2019	3229	37980	Philadelphia	1780	1697	0	0	5538175	875476	16174	69579	708979	50.6	30.1	13.6	0	0	78.8	66.8	67.4	1	0	1	Weekday
4/3/2019	3229	38300	Pittsburgh	200	182	0	0	1715050	335546	3438	60320	276237	47.7	22	9.8	0	0	62.9	56	57.3	1	1	1	Weekday
4/3/2019	3229	38900	Portland	892	819	0	0	2075505	291216	25039	75816	312207	56.5	49.5	6.5	0.04	0	66.6	51.6	82.4	0	1	1	Weekday
4/3/2019	3229	41860	San Francisco	10772	10527	0	0	3565427	544947	42590	105109	415772	55.8	49.6	4.7	0.05	0	84.4	80.3	72.2	0	0	0	Weekday
4/3/2019	3229	47900	Washington	12008	11246	0	0	5051789	641107	27378	103474	639629	52.4	32.1	8.3	0.04	0	75.9	70.7	69.1	1	0	0	Weekday
4/4/2019	3230	12420	Austin	364	325	0	0	1666878	171239	8232	77129	259463	72.9	61.8	5.2	0.07	0	41.1	33.5	54	1	2	2	Weekday
4/4/2019	3230	14460	Boston	5203	4972	0	0	4475825	688130	28568	87801	596873	46.4	10.3	17.9	0.4	0	82	72.5	70.5	0	0	0	Weekday
4/4/2019	3230	16980	Chicago	4599	4493	0	0	8636309	1255211	29968	70408	1126156	46.7	39.9	8.5	0.16	0	77.4	65.3	73.2	0	0	1	Weekday
4/4/2019	3230	18140	Columbus	60	55	0	0	1543744	186067	3161	63536	240136	51.1	32.6	5.9	0	0	40.5	32.8	49.9	2	2	2	Weekday
4/4/2019	3230	35620	New York	63939	60534	0	0	18776233	2926528	63956	77830	1647942	52.3	14.8	6.2	0	0	88.3	84.3	70	0	0	0	Weekday
4/4/2019	3230	37980	Philadelphia	1869	1768	0	0	5538175	875476	16174	69579	708979	56.3	21	8.2	0	0	78.8	66.8	67.4	1	0	1	Weekday
4/4/2019	3230	38300	Pittsburgh	161	153	0	0	1715050	335546	3438	60320	276237	49	26.8	4.6	0	0	62.9	56	57.3	1	1	1	Weekday
4/4/2019	3230	38900	Portland	810	748	0	0	2075505	291216	25039	75816	312207	52	41.5	2.6	0.03	0	66.6	51.6	82.4	0	1	1	Weekday
4/4/2019	3230	41860	San Francisco	11063	10812	0	0	3565427	544947	42590	105109	415772	56.2	48.8	7.3	0	0	84.4	80.3	72.2	0	0	0	Weekday
4/4/2019	3230	47900	Washington	12247	11540	0	0	5051789	641107	27378	103474	639629	58	30.3	4	0	0	75.9	70.7	69.1	1	0	0	Weekday
4/5/2019	3231	12420	Austin	450	404	0	0	1666878	171239	8232	77129	259463	71.5	60.2	2.7	0.04	0	41.1	33.5	54	1	2	2	Weekday
4/5/2019	3231	14460	Boston	4730	4536	0	0	4475825	688130	28568	87801	596873	40.3	9.9	9.8	0	0	82	72.5	70.5	0	0	0	Weekday
4/5/2019	3231	16980	Chicago	8300	7919	0	0	8636309	1255211	29968	70408	1126156	45	39.5	4.9	0.16	0	77.4	65.3	73.2	0	0	1	Weekday
4/5/2019	3231	18140	Columbus	63	54	0	0	1543744	186067	3161	63536	240136	51.5	41.6	6.8	0.04	0	40.5	32.8	49.9	2	2	2	Weekday
4/5/2019	3231	35620	New York	33252	31997	0	0	18776233	2926528	63956	77830	1647942	42	17.6	5.5	0	0	88.3	84.3	70	0	0	0	Weekday
4/5/2019	3231	37980	Philadelphia	967	924	0	0	5538175	875476	16174	69579	708979	47.2	25.1	9.6	0	0	78.8	66.8	67.4	1	0	1	Weekday
4/5/2019	3231	38300	Pittsburgh	97	89	0	0	1715050	335546	3438	60320	276237	47.3	38.9	8.3	0.12	0	62.9	56	57.3	1	1	1	Weekday
4/5/2019	3231	38900	Portland	630	571	0	0	2075505	291216	25039	75816	312207	53.3	47.5	9.1	0.14	0	66.6	51.6	82.4	0	1	1	Weekday
4/5/2019	3231	41860	San Francisco	8600	8403	0	0	3565427	544947	42590	105109	415772	57	48.3	7.7	0	0	84.4	80.3	72.2	0	0	0	Weekday
4/5/2019	3231	47900	Washington	5666	5499	0	0	5051789	641107	27378	103474	639629	52	38.1	6.4	0.06	0	75.9	70.7	69.1	1	0	0	Weekday
4/6/2019	3232	12420	Austin	165	149	0	0	1666878	171239	8232	77129	259463	70.6	65.6	3.8	0.02	0	41.1	33.5	54	1	2	2	Weekend
4/6/2019	3232	14460	Boston	5069	4239	0	0	4475825	688130	28568	87801	596873	47.5	36.6	7	0.22	0	82	72.5	70.5	0	0	0	Weekend
4/6/2019	3232	16980	Chicago	8678	7488	0	0	8636309	1255211	29968	70408	1126156	52.3	44.4	4.2	0	0	77.4	65.3	73.2	0	0	1	Weekend
4/6/2019	3232	18140	Columbus	211	162	0	0	1543744	186067	3161	63536	240136	58.2	46.5	2.2	0.01	0	40.5	32.8	49.9	2	2	2	Weekend
4/6/2019	3232	35620	New York	62471	55540	0	0	18776233	2926528	63956	77830	1647942	49	38.8	3.6	0.2	0	88.3	84.3	70	0	0	0	Weekend
4/6/2019	3232	37980	Philadelphia	1769	1543	0	0	5538175	875476	16174	69579	708979	49.7	41.9	5.6	0.1	0	78.8	66.8	67.4	1	0	1	Weekend
4/6/2019	3232	38300	Pittsburgh	272	193	0	0	1715050	335546	3438	60320	276237	52.5	44.7	2	0	0	62.9	56	57.3	1	1	1	Weekend
4/6/2019	3232	38900	Portland	657	574	0	0	2075505	291216	25039	75816	312207	50.8	43.5	9.5	0.3	0	66.6	51.6	82.4	0	1	1	Weekend
4/6/2019	3232	41860	San Francisco	6710	6347	0	0	3565427	544947	42590	105109	415772	58.7	49.7	7	0.07	0	84.4	80.3	72.2	0	0	0	Weekend
4/6/2019	3232	47900	Washington	15283	12996	0	0	5051789	641107	27378	103474	639629	54.4	43.7	4.5	0.03	0	75.9	70.7	69.1	1	0	0	Weekend
4/7/2019	3233	12420	Austin	197	169	0	0	1666878	171239	8232	77129	259463	66.9	62	2.8	3.38	0	41.1	33.5	54	1	2	2	Weekend
4/7/2019	3233	14460	Boston	4789	4177	0	0	4475825	688130	28568	87801	596873	54.8	38	6.8	0.09	0	82	72.5	70.5	0	0	0	Weekend
4/7/2019	3233	16980	Chicago	5868	5195	0	0	8636309	1255211	29968	70408	1126156	59.4	49.9	7.3	0	0	77.4	65.3	73.2	0	0	1	Weekend
4/7/2019	3233	18140	Columbus	111	94	0	0	1543744	186067	3161	63536	240136	60.2	48.1	6.9	0	0	40.5	32.8	49.9	2	2	2	Weekend
4/7/2019	3233	35620	New York	60607	54301	0	0	18776233	2926528	63956	77830	1647942	58.2	39	1.7	0	0	88.3	84.3	70	0	0	0	Weekend
4/7/2019	3233	37980	Philadelphia	1803	1559	0	0	5538175	875476	16174	69579	708979	59.1	44.7	4.6	0	0	78.8	66.8	67.4	1	0	1	Weekend
4/7/2019	3233	38300	Pittsburgh	209	151	0	0	1715050	335546	3438	60320	276237	59.3	47.3	5	0	0	62.9	56	57.3	1	1	1	Weekend
4/7/2019	3233	38900	Portland	340	312	0	0	2075505	291216	25039	75816	312207	52.6	48.1	8.4	1.04	0	66.6	51.6	82.4	0	1	1	Weekend
4/7/2019	3233	41860	San Francisco	6682	6248	0	0	3565427	544947	42590	105109	415772	60.8	52.8	7	0	0	84.4	80.3	72.2	0	0	0	Weekend
4/7/2019	3233	47900	Washington	12626	11186	0	0	5051789	641107	27378	103474	639629	61.5	49.7	5.6	0	0	75.9	70.7	69.1	1	0	0	Weekend
4/8/2019	3234	12420	Austin	335	303	0	0	1666878	171239	8232	77129	259463	70.8	52.4	6.4	1.3	0	41.1	33.5	54	1	2	2	Weekday
4/8/2019	3234	14460	Boston	2714	2631	0	0	4475825	688130	28568	87801	596873	47.5	40.3	10.9	0.11	0	82	72.5	70.5	0	0	0	Weekday
4/8/2019	3234	16980	Chicago	13013	11925	0	0	8636309	1255211	29968	70408	1126156	62.7	47.2	6.9	0.08	0	77.4	65.3	73.2	0	0	1	Weekday
4/8/2019	3234	18140	Columbus	177	159	0	0	1543744	186067	3161	63536	240136	63.4	56.9	7	0	0	40.5	32.8	49.9	2	2	2	Weekday
4/8/2019	3234	35620	New York	67480	62703	0	0	18776233	2926528	63956	77830	1647942	63.6	50.3	2	0.26	0	88.3	84.3	70	0	0	0	Weekday
4/8/2019	3234	37980	Philadelphia	1957	1848	0	0	5538175	875476	16174	69579	708979	65.4	52.7	9.4	0.15	0	78.8	66.8	67.4	1	0	1	Weekday
4/8/2019	3234	38300	Pittsburgh	167	151	0	0	1715050	335546	3438	60320	276237	63.6	55.3	9.5	0.06	0	62.9	56	57.3	1	1	1	Weekday
4/8/2019	3234	38900	Portland	600	555	0	0	2075505	291216	25039	75816	312207	50.2	48.3	6.9	0.34	0	66.6	51.6	82.4	0	1	1	Weekday
4/8/2019	3234	41860	San Francisco	10262	10054	0	0	3565427	544947	42590	105109	415772	60.8	54.8	5.8	0	0	84.4	80.3	72.2	0	0	0	Weekday
4/8/2019	3234	47900	Washington	10137	9639	0	0	5051789	641107	27378	103474	639629	68.5	55.3	8.6	0.01	0	75.9	70.7	69.1	1	0	0	Weekday
4/9/2019	3235	12420	Austin	388	354	0	0	1666878	171239	8232	77129	259463	73	52.6	1.3	0	0	41.1	33.5	54	1	2	2	Weekday
4/9/2019	3235	14460	Boston	4341	4196	0	0	4475825	688130	28568	87801	596873	38.4	34.9	8.6	0.2	0	82	72.5	70.5	0	0	0	Weekday
4/9/2019	3235	16980	Chicago	12590	11766	0	0	8636309	1255211	29968	70408	1126156	60.9	35.8	9.8	0	0	77.4	65.3	73.2	0	0	1	Weekday
4/9/2019	3235	18140	Columbus	116	100	0	0	1543744	186067	3161	63536	240136	60.9	42.6	8.1	0	0	40.5	32.8	49.9	2	2	2	Weekday
4/9/2019	3235	35620	New York	57134	54690	0	0	18776233	2926528	63956	77830	1647942	49	43.9	3.7	0.03	0	88.3	84.3	70	0	0	0	Weekday
4/9/2019	3235	37980	Philadelphia	2020	1887	0	0	5538175	875476	16174	69579	708979	67	54.7	7.3	0.14	0	78.8	66.8	67.4	1	0	1	Weekday
4/9/2019	3235	38300	Pittsburgh	209	194	0	0	1715050	335546	3438	60320	276237	61	44.1	9.4	0	0	62.9	56	57.3	1	1	1	Weekday
4/9/2019	3235	38900	Portland	753	704	0	0	2075505	291216	25039	75816	312207	53.1	43.4	10.8	0.21	0	66.6	51.6	82.4	0	1	1	Weekday
4/9/2019	3235	41860	San Francisco	11945	11695	0	0	3565427	544947	42590	105109	415772	58.4	49.7	15.8	0.02	0	84.4	80.3	72.2	0	0	0	Weekday
4/9/2019	3235	47900	Washington	12230	11675	0	0	5051789	641107	27378	103474	639629	68.5	57	6.3	0.03	0	75.9	70.7	69.1	1	0	0	Weekday
4/10/2019	3236	12420	Austin	423	401	0	0	1666878	171239	8232	77129	259463	77	56.3	5.5	0	0	41.1	33.5	54	1	2	2	Weekday
4/10/2019	3236	14460	Boston	4987	4818	0	0	4475825	688130	28568	87801	596873	41.8	30.8	10.5	0.07	0	82	72.5	70.5	0	0	0	Weekday
4/10/2019	3236	16980	Chicago	6076	5895	0	0	8636309	1255211	29968	70408	1126156	41.6	31.5	13.8	0	0	77.4	65.3	73.2	0	0	1	Weekday
4/10/2019	3236	18140	Columbus	98	91	0	0	1543744	186067	3161	63536	240136	53	33.5	5.7	0	0	40.5	32.8	49.9	2	2	2	Weekday
4/10/2019	3236	35620	New York	68326	64500	0	0	18776233	2926528	63956	77830	1647942	51.8	33.3	5.3	0.07	0	88.3	84.3	70	0	0	0	Weekday
4/10/2019	3236	37980	Philadelphia	2046	1938	0	0	5538175	875476	16174	69579	708979	58.5	33.1	9.8	0.02	0	78.8	66.8	67.4	1	0	1	Weekday
4/10/2019	3236	38300	Pittsburgh	162	152	0	0	1715050	335546	3438	60320	276237	50.9	31.8	6.2	0	0	62.9	56	57.3	1	1	1	Weekday
4/10/2019	3236	38900	Portland	637	595	0	0	2075505	291216	25039	75816	312207	49.9	42.7	6.5	0.09	0	66.6	51.6	82.4	0	1	1	Weekday
4/10/2019	3236	41860	San Francisco	12164	11869	0	0	3565427	544947	42590	105109	415772	56.2	43.6	13.9	0	0	84.4	80.3	72.2	0	0	0	Weekday
4/10/2019	3236	47900	Washington	11963	11490	0	0	5051789	641107	27378	103474	639629	65.2	31.9	9.5	0.01	0	75.9	70.7	69.1	1	0	0	Weekday
4/11/2019	3237	12420	Austin	490	450	0	0	1666878	171239	8232	77129	259463	73.8	42.2	5.1	0	0	41.1	33.5	54	1	2	2	Weekday
4/11/2019	3237	14460	Boston	5915	5635	0	0	4475825	688130	28568	87801	596873	41.6	20.6	9.7	0.01	0	82	72.5	70.5	0	0	0	Weekday
4/11/2019	3237	16980	Chicago	8457	8151	0	0	8636309	1255211	29968	70408	1126156	45.6	35.7	15.8	0.06	0	77.4	65.3	73.2	0	0	1	Weekday
4/11/2019	3237	18140	Columbus	152	131	0	0	1543744	186067	3161	63536	240136	55.9	37.7	9.4	0	0	40.5	32.8	49.9	2	2	2	Weekday
4/11/2019	3237	35620	New York	60202	57432	0	0	18776233	2926528	63956	77830	1647942	46	20.7	3.6	0	0	88.3	84.3	70	0	0	0	Weekday
4/11/2019	3237	37980	Philadelphia	1721	1634	0	0	5538175	875476	16174	69579	708979	50.2	29	9.1	0	0	78.8	66.8	67.4	1	0	1	Weekday
4/11/2019	3237	38300	Pittsburgh	206	191	0	0	1715050	335546	3438	60320	276237	53.1	35.9	7.4	0	0	62.9	56	57.3	1	1	1	Weekday
4/11/2019	3237	38900	Portland	589	553	0	0	2075505	291216	25039	75816	312207	51.4	46.2	8.2	0.1	0	66.6	51.6	82.4	0	1	1	Weekday
4/11/2019	3237	41860	San Francisco	11797	11535	0	0	3565427	544947	42590	105109	415772	55.9	46	17.6	0	0	84.4	80.3	72.2	0	0	0	Weekday
4/11/2019	3237	47900	Washington	11277	10886	0	0	5051789	641107	27378	103474	639629	57	37.1	9	0	0	75.9	70.7	69.1	1	0	0	Weekday
4/12/2019	3238	12420	Austin	436	384	0	0	1666878	171239	8232	77129	259463	65	45.1	3.9	0	0	41.1	33.5	54	1	2	2	Weekday
4/12/2019	3238	14460	Boston	5521	5233	0	0	4475825	688130	28568	87801	596873	47.4	33.3	6.9	0	0	82	72.5	70.5	0	0	0	Weekday
4/12/2019	3238	16980	Chicago	8345	7944	0	0	8636309	1255211	29968	70408	1126156	50.6	36.2	14.9	0.47	0	77.4	65.3	73.2	0	0	1	Weekday
4/12/2019	3238	18140	Columbus	104	89	0	0	1543744	186067	3161	63536	240136	67.9	49.4	12	0	0	40.5	32.8	49.9	2	2	2	Weekday
4/12/2019	3238	35620	New York	55624	52726	0	0	18776233	2926528	63956	77830	1647942	52.9	36.3	3.3	0	0	88.3	84.3	70	0	0	0	Weekday
4/12/2019	3238	37980	Philadelphia	1568	1468	0	0	5538175	875476	16174	69579	708979	57.4	43	9.2	0	0	78.8	66.8	67.4	1	0	1	Weekday
4/12/2019	3238	38300	Pittsburgh	187	179	0	0	1715050	335546	3438	60320	276237	63.3	50.6	10.9	0	0	62.9	56	57.3	1	1	1	Weekday
4/12/2019	3238	38900	Portland	765	700	0	0	2075505	291216	25039	75816	312207	52.3	45.2	4.2	0.19	0	66.6	51.6	82.4	0	1	1	Weekday
4/12/2019	3238	41860	San Francisco	11865	11520	0	0	3565427	544947	42590	105109	415772	55	45.3	15.1	0	0	84.4	80.3	72.2	0	0	0	Weekday
4/12/2019	3238	47900	Washington	9171	8842	0	0	5051789	641107	27378	103474	639629	58	50	7.2	0	0	75.9	70.7	69.1	1	0	0	Weekday
4/13/2019	3239	12420	Austin	239	207	0	0	1666878	171239	8232	77129	259463	65.8	57.8	6.8	0.02	0	41.1	33.5	54	1	2	2	Weekend
4/13/2019	3239	14460	Boston	5842	4888	0	0	4475825	688130	28568	87801	596873	61.7	54.4	12.2	0.36	0	82	72.5	70.5	0	0	0	Weekend
4/13/2019	3239	16980	Chicago	7313	6481	0	0	8636309	1255211	29968	70408	1126156	44.3	24.4	11.2	0.13	0	77.4	65.3	73.2	0	0	1	Weekend
4/13/2019	3239	18140	Columbus	232	193	0	0	1543744	186067	3161	63536	240136	57.5	36.5	4.8	0.41	0	40.5	32.8	49.9	2	2	2	Weekend
4/13/2019	3239	35620	New York	66821	59344	0	0	18776233	2926528	63956	77830	1647942	65.4	57.7	2.5	0.87	0	88.3	84.3	70	0	0	0	Weekend
4/13/2019	3239	37980	Philadelphia	1813	1555	0	0	5538175	875476	16174	69579	708979	65.8	58.3	7.8	0.28	0	78.8	66.8	67.4	1	0	1	Weekend
4/13/2019	3239	38300	Pittsburgh	324	240	0	0	1715050	335546	3438	60320	276237	61.2	41	6	0.22	0	62.9	56	57.3	1	1	1	Weekend
4/13/2019	3239	38900	Portland	440	399	0	0	2075505	291216	25039	75816	312207	51.1	41.5	5.5	0	0	66.6	51.6	82.4	0	1	1	Weekend
4/13/2019	3239	41860	San Francisco	7493	6989	0	0	3565427	544947	42590	105109	415772	56.3	48.4	9.1	0	0	84.4	80.3	72.2	0	0	0	Weekend
4/13/2019	3239	47900	Washington	12361	11050	0	0	5051789	641107	27378	103474	639629	67.5	59.3	4.3	0.41	0	75.9	70.7	69.1	1	0	0	Weekend
4/14/2019	3240	12420	Austin	356	302	0	0	1666878	171239	8232	77129	259463	56.8	37.3	6.1	0.42	0	41.1	33.5	54	1	2	2	Weekend
4/14/2019	3240	14460	Boston	5592	4820	0	0	4475825	688130	28568	87801	596873	59.4	47.8	8.1	0.03	0	82	72.5	70.5	0	0	0	Weekend
4/14/2019	3240	16980	Chicago	666	640	0	0	8636309	1255211	29968	70408	1126156	37.1	29.8	14.6	0.05	3.1	77.4	65.3	73.2	0	0	1	Weekend
4/14/2019	3240	18140	Columbus	48	40	0	0	1543744	186067	3161	63536	240136	57.7	44.3	9.9	0.33	0	40.5	32.8	49.9	2	2	2	Weekend
4/14/2019	3240	35620	New York	54985	49838	0	0	18776233	2926528	63956	77830	1647942	67.4	57.9	2.1	0.24	0	88.3	84.3	70	0	0	0	Weekend
4/14/2019	3240	37980	Philadelphia	1330	1188	0	0	5538175	875476	16174	69579	708979	66.2	61.1	5.4	0.05	0	78.8	66.8	67.4	1	0	1	Weekend
4/14/2019	3240	38300	Pittsburgh	90	77	0	0	1715050	335546	3438	60320	276237	60	45.2	6.2	0	0	62.9	56	57.3	1	1	1	Weekend
4/14/2019	3240	38900	Portland	520	469	0	0	2075505	291216	25039	75816	312207	47	40.1	5	0.12	0	66.6	51.6	82.4	0	1	1	Weekend
4/14/2019	3240	41860	San Francisco	3848	3625	0	0	3565427	544947	42590	105109	415772	54.2	46.5	12.6	0	0	84.4	80.3	72.2	0	0	0	Weekend
4/14/2019	3240	47900	Washington	8616	7818	0	0	5051789	641107	27378	103474	639629	68	62	6.7	0.01	0	75.9	70.7	69.1	1	0	0	Weekend
4/15/2019	3241	12420	Austin	507	451	0	0	1666878	171239	8232	77129	259463	65.4	46.1	4.6	0	0	41.1	33.5	54	1	2	2	Weekday
4/15/2019	3241	14460	Boston	4171	3833	0	0	4475825	688130	28568	87801	596873	55.9	50.1	9.6	0.61	0	82	72.5	70.5	0	0	0	Weekday
4/15/2019	3241	16980	Chicago	8310	7850	0	0	8636309	1255211	29968	70408	1126156	39.9	29.3	7.8	0.4	1.2	77.4	65.3	73.2	0	0	1	Weekday
4/15/2019	3241	18140	Columbus	44	43	0	0	1543744	186067	3161	63536	240136	45.2	35.3	15.9	0.2	0	40.5	32.8	49.9	2	2	2	Weekday
4/15/2019	3241	35620	New York	44098	41953	0	0	18776233	2926528	63956	77830	1647942	57.6	47.7	5.9	0.74	0	88.3	84.3	70	0	0	0	Weekday
4/15/2019	3241	37980	Philadelphia	1409	1362	0	0	5538175	875476	16174	69579	708979	61.6	50.3	16.1	0.49	0	78.8	66.8	67.4	1	0	1	Weekday
4/15/2019	3241	38300	Pittsburgh	96	93	0	0	1715050	335546	3438	60320	276237	45.4	39.7	13	1.19	0	62.9	56	57.3	1	1	1	Weekday
4/15/2019	3241	38900	Portland	581	541	0	0	2075505	291216	25039	75816	312207	46.7	40.1	4.9	0.04	0	66.6	51.6	82.4	0	1	1	Weekday
4/15/2019	3241	41860	San Francisco	5757	5653	0	0	3565427	544947	42590	105109	415772	53.8	42.2	13.3	0	0	84.4	80.3	72.2	0	0	0	Weekday
4/15/2019	3241	47900	Washington	7787	7468	0	0	5051789	641107	27378	103474	639629	63.4	48.1	14.9	0.63	0	75.9	70.7	69.1	1	0	0	Weekday
4/16/2019	3242	12420	Austin	421	393	0	0	1666878	171239	8232	77129	259463	70.7	58.3	7.1	0	0	41.1	33.5	54	1	2	2	Weekday
4/16/2019	3242	14460	Boston	6134	5766	0	0	4475825	688130	28568	87801	596873	50.2	25.1	18.4	0.15	0	82	72.5	70.5	0	0	0	Weekday
4/16/2019	3242	16980	Chicago	11469	10626	0	0	8636309	1255211	29968	70408	1126156	57.8	42.6	9.4	0	3.1	77.4	65.3	73.2	0	0	1	Weekday
4/16/2019	3242	18140	Columbus	103	89	0	0	1543744	186067	3161	63536	240136	52	36.2	8.8	0	0	40.5	32.8	49.9	2	2	2	Weekday
4/16/2019	3242	35620	New York	61035	57355	0	0	18776233	2926528	63956	77830	1647942	52.4	20.9	8.5	0.23	0	88.3	84.3	70	0	0	0	Weekday
4/16/2019	3242	37980	Philadelphia	2108	1991	0	0	5538175	875476	16174	69579	708979	53.2	25.9	13.6	0.65	0	78.8	66.8	67.4	1	0	1	Weekday
4/16/2019	3242	38300	Pittsburgh	219	203	0	0	1715050	335546	3438	60320	276237	48.4	33.9	8.6	0.01	0	62.9	56	57.3	1	1	1	Weekday
4/16/2019	3242	38900	Portland	773	720	0	0	2075505	291216	25039	75816	312207	49.8	43.7	4.2	0.11	0	66.6	51.6	82.4	0	1	1	Weekday
4/16/2019	3242	41860	San Francisco	6771	6625	0	0	3565427	544947	42590	105109	415772	55.3	47.5	10.5	0.03	0	84.4	80.3	72.2	0	0	0	Weekday
4/16/2019	3242	47900	Washington	10971	10419	0	0	5051789	641107	27378	103474	639629	54.9	32.8	7.8	0.09	0	75.9	70.7	69.1	1	0	0	Weekday
4/17/2019	3243	12420	Austin	331	316	0	0	1666878	171239	8232	77129	259463	74	66.5	6.3	0	0	41.1	33.5	54	1	2	2	Weekday
4/17/2019	3243	14460	Boston	6887	6512	0	0	4475825	688130	28568	87801	596873	51.4	26.5	10.7	0	0	82	72.5	70.5	0	0	0	Weekday
4/17/2019	3243	16980	Chicago	11740	10921	0	0	8636309	1255211	29968	70408	1126156	57.9	47.2	8.5	0	0	77.4	65.3	73.2	0	0	1	Weekday
4/17/2019	3243	18140	Columbus	98	83	0	0	1543744	186067	3161	63536	240136	64.5	46.1	5.8	0	0	40.5	32.8	49.9	2	2	2	Weekday
4/17/2019	3243	35620	New York	62918	59202	0	0	18776233	2926528	63956	77830	1647942	54.6	30.9	4	0.01	0	88.3	84.3	70	0	0	0	Weekday
4/17/2019	3243	37980	Philadelphia	2018	1918	0	0	5538175	875476	16174	69579	708979	57.3	36.9	7.6	0	0	78.8	66.8	67.4	1	0	1	Weekday
4/17/2019	3243	38300	Pittsburgh	216	188	0	0	1715050	335546	3438	60320	276237	64.4	43.6	5.4	0	0	62.9	56	57.3	1	1	1	Weekday
4/17/2019	3243	38900	Portland	922	837	0	0	2075505	291216	25039	75816	312207	54.9	45.7	5.1	0.03	0	66.6	51.6	82.4	0	1	1	Weekday
4/17/2019	3243	41860	San Francisco	7301	7141	0	0	3565427	544947	42590	105109	415772	56	46.5	10.4	0	0	84.4	80.3	72.2	0	0	0	Weekday
4/17/2019	3243	47900	Washington	11595	10969	0	0	5051789	641107	27378	103474	639629	63.1	44.3	7.2	0	0	75.9	70.7	69.1	1	0	0	Weekday
4/18/2019	3244	12420	Austin	369	336	0	0	1666878	171239	8232	77129	259463	67.9	56.9	7.4	0.57	0	41.1	33.5	54	1	2	2	Weekday
4/18/2019	3244	14460	Boston	5339	5120	0	0	4475825	688130	28568	87801	596873	48.4	34	9.4	0	0	82	72.5	70.5	0	0	0	Weekday
4/18/2019	3244	16980	Chicago	6318	6102	0	0	8636309	1255211	29968	70408	1126156	58.6	51.7	10.9	0.08	0	77.4	65.3	73.2	0	0	1	Weekday
4/18/2019	3244	18140	Columbus	107	98	0	0	1543744	186067	3161	63536	240136	70	49	11.4	0	0	40.5	32.8	49.9	2	2	2	Weekday
4/18/2019	3244	35620	New York	59525	56417	0	0	18776233	2926528	63956	77830	1647942	55	41.4	3	0	0	88.3	84.3	70	0	0	0	Weekday
4/18/2019	3244	37980	Philadelphia	2240	2059	0	0	5538175	875476	16174	69579	708979	62.6	47.2	9	0	0	78.8	66.8	67.4	1	0	1	Weekday
4/18/2019	3244	38300	Pittsburgh	243	200	0	0	1715050	335546	3438	60320	276237	68.7	46.5	8.6	0	0	62.9	56	57.3	1	1	1	Weekday
4/18/2019	3244	38900	Portland	1088	993	0	0	2075505	291216	25039	75816	312207	58.1	45.7	1.9	0	0	66.6	51.6	82.4	0	1	1	Weekday
4/18/2019	3244	41860	San Francisco	7615	7441	0	0	3565427	544947	42590	105109	415772	58.5	49.1	7.8	0	0	84.4	80.3	72.2	0	0	0	Weekday
4/18/2019	3244	47900	Washington	11916	11245	0	0	5051789	641107	27378	103474	639629	62.9	51.3	6.9	0	0	75.9	70.7	69.1	1	0	0	Weekday
4/19/2019	3245	12420	Austin	416	344	0	0	1666878	171239	8232	77129	259463	66	38.5	6.3	0.33	0	41.1	33.5	54	1	2	2	Weekday
4/19/2019	3245	14460	Boston	6919	6340	0	0	4475825	688130	28568	87801	596873	67	56.2	18.5	0	0	82	72.5	70.5	0	0	0	Weekday
4/19/2019	3245	16980	Chicago	6298	5981	0	0	8636309	1255211	29968	70408	1126156	44.5	34.7	18.2	0.44	0	77.4	65.3	73.2	0	0	1	Weekday
4/19/2019	3245	18140	Columbus	28	28	0	0	1543744	186067	3161	63536	240136	57	50.8	8.9	0.06	0	40.5	32.8	49.9	2	2	2	Weekday
4/19/2019	3245	35620	New York	62126	57518	0	0	18776233	2926528	63956	77830	1647942	66	56.5	3.3	0	0	88.3	84.3	70	0	0	0	Weekday
4/19/2019	3245	37980	Philadelphia	1716	1608	0	0	5538175	875476	16174	69579	708979	69.7	59.4	12	0	0	78.8	66.8	67.4	1	0	1	Weekday
4/19/2019	3245	38300	Pittsburgh	112	106	0	0	1715050	335546	3438	60320	276237	66.4	54.1	6.8	0	0	62.9	56	57.3	1	1	1	Weekday
4/19/2019	3245	38900	Portland	705	629	0	0	2075505	291216	25039	75816	312207	61.2	50.4	5.9	0	0	66.6	51.6	82.4	0	1	1	Weekday
4/19/2019	3245	41860	San Francisco	6711	6516	0	0	3565427	544947	42590	105109	415772	58.8	48.6	10.7	0	0	84.4	80.3	72.2	0	0	0	Weekday
4/19/2019	3245	47900	Washington	7805	7446	0	0	5051789	641107	27378	103474	639629	70.6	60	12.8	0	0	75.9	70.7	69.1	1	0	0	Weekday
4/20/2019	3246	12420	Austin	418	337	0	0	1666878	171239	8232	77129	259463	64.6	42.4	2.8	0	0	41.1	33.5	54	1	2	2	Weekend
4/20/2019	3246	14460	Boston	3321	2988	0	0	4475825	688130	28568	87801	596873	67.6	62.3	17.3	0.04	0	82	72.5	70.5	0	0	0	Weekend
4/20/2019	3246	16980	Chicago	7046	6110	0	0	8636309	1255211	29968	70408	1126156	50.6	19.6	16	0	0	77.4	65.3	73.2	0	0	1	Weekend
4/20/2019	3246	18140	Columbus	50	44	0	0	1543744	186067	3161	63536	240136	46.8	42.5	10.4	0.82	0	40.5	32.8	49.9	2	2	2	Weekend
4/20/2019	3246	35620	New York	35058	32455	0	0	18776233	2926528	63956	77830	1647942	61.1	58.6	3.2	0.43	1.2	88.3	84.3	70	0	0	0	Weekend
4/20/2019	3246	37980	Philadelphia	1305	1153	0	0	5538175	875476	16174	69579	708979	67.6	60.8	12.9	0.93	0	78.8	66.8	67.4	1	0	1	Weekend
4/20/2019	3246	38300	Pittsburgh	164	122	0	0	1715050	335546	3438	60320	276237	58.8	51.9	7.2	0.58	0	62.9	56	57.3	1	1	1	Weekend
4/20/2019	3246	38900	Portland	1144	975	0	0	2075505	291216	25039	75816	312207	54.8	46.8	7.5	0.18	0	66.6	51.6	82.4	0	1	1	Weekend
4/20/2019	3246	41860	San Francisco	3417	3267	0	0	3565427	544947	42590	105109	415772	55.2	49.1	16.7	0	0	84.4	80.3	72.2	0	0	0	Weekend
4/20/2019	3246	47900	Washington	11969	10531	0	0	5051789	641107	27378	103474	639629	69.5	57.4	12.6	0.31	0	75.9	70.7	69.1	1	0	0	Weekend
4/21/2019	3247	12420	Austin	266	214	0	0	1666878	171239	8232	77129	259463	70.1	57.2	6	0	0	41.1	33.5	54	1	2	2	Weekend
4/21/2019	3247	14460	Boston	4623	4056	0	0	4475825	688130	28568	87801	596873	61.1	56.6	8.1	0.17	0	82	72.5	70.5	0	0	0	Weekend
4/21/2019	3247	16980	Chicago	10203	8316	0	0	8636309	1255211	29968	70408	1126156	59.6	24.4	6	0	0	77.4	65.3	73.2	0	0	1	Weekend
4/21/2019	3247	18140	Columbus	59	48	0	0	1543744	186067	3161	63536	240136	47.4	39.8	5.6	0.11	0	40.5	32.8	49.9	2	2	2	Weekend
4/21/2019	3247	35620	New York	48545	43523	0	0	18776233	2926528	63956	77830	1647942	57.4	48.8	2.6	0.28	1.2	88.3	84.3	70	0	0	0	Weekend
4/21/2019	3247	37980	Philadelphia	1454	1281	0	0	5538175	875476	16174	69579	708979	61.4	47.4	5.8	0.05	0	78.8	66.8	67.4	1	0	1	Weekend
4/21/2019	3247	38300	Pittsburgh	80	67	0	0	1715050	335546	3438	60320	276237	48.7	44.2	5.2	0.99	0	62.9	56	57.3	1	1	1	Weekend
4/21/2019	3247	38900	Portland	883	712	0	0	2075505	291216	25039	75816	312207	54.3	42.5	4.2	0	0	66.6	51.6	82.4	0	1	1	Weekend
4/21/2019	3247	41860	San Francisco	3252	3040	0	0	3565427	544947	42590	105109	415772	54.1	45.4	13.8	0	0	84.4	80.3	72.2	0	0	0	Weekend
4/21/2019	3247	47900	Washington	9292	8279	0	0	5051789	641107	27378	103474	639629	62.1	41.9	6.7	0	0	75.9	70.7	69.1	1	0	0	Weekend
4/22/2019	3248	12420	Austin	349	320	0	0	1666878	171239	8232	77129	259463	72.4	61.1	7.1	0	0	41.1	33.5	54	1	2	2	Weekday
4/22/2019	3248	14460	Boston	3392	3239	0	0	4475825	688130	28568	87801	596873	54.7	50.3	8.7	0.01	0	82	72.5	70.5	0	0	0	Weekday
4/22/2019	3248	16980	Chicago	13152	11914	0	0	8636309	1255211	29968	70408	1126156	68.4	42.2	10.5	0	0	77.4	65.3	73.2	0	0	1	Weekday
4/22/2019	3248	18140	Columbus	190	165	0	0	1543744	186067	3161	63536	240136	54.8	42.3	2.9	0	0	40.5	32.8	49.9	2	2	2	Weekday
4/22/2019	3248	33460	Minneapolis	147	143	0	0	2877365	398607	13968	77580	460217	49	41.9	12.9	0.07	0	70.5	57	83.5	0	0	1	Weekday
4/22/2019	3248	35620	New York	42360	40125	0	0	18776233	2926528	63956	77830	1647942	57.1	49	4.1	0	0	88.3	84.3	70	0	0	0	Weekday
4/22/2019	3248	37980	Philadelphia	1856	1750	0	0	5538175	875476	16174	69579	708979	61.8	49.1	9.1	0	0	78.8	66.8	67.4	1	0	1	Weekday
4/22/2019	3248	38300	Pittsburgh	211	176	0	0	1715050	335546	3438	60320	276237	53.3	43.3	2.2	0	0	62.9	56	57.3	1	1	1	Weekday
4/22/2019	3248	38900	Portland	875	780	0	0	2075505	291216	25039	75816	312207	54.3	41.9	2.3	0	0	66.6	51.6	82.4	0	1	1	Weekday
4/22/2019	3248	41860	San Francisco	7294	7111	0	0	3565427	544947	42590	105109	415772	56.9	46.7	10.1	0	0	84.4	80.3	72.2	0	0	0	Weekday
4/22/2019	3248	47900	Washington	11357	10688	0	0	5051789	641107	27378	103474	639629	63.6	45.6	10.3	0	0	75.9	70.7	69.1	1	0	0	Weekday
4/23/2019	3249	12420	Austin	296	279	0	0	1666878	171239	8232	77129	259463	72	63.7	7.1	0	0	41.1	33.5	54	1	2	2	Weekday
4/23/2019	3249	14460	Boston	6055	5824	0	0	4475825	688130	28568	87801	596873	50.7	46.8	11	2.43	0	82	72.5	70.5	0	0	0	Weekday
4/23/2019	3249	16980	Chicago	10658	10130	0	0	8636309	1255211	29968	70408	1126156	59.1	49	9.6	0.19	0	77.4	65.3	73.2	0	0	1	Weekday
4/23/2019	3249	18140	Columbus	151	140	0	0	1543744	186067	3161	63536	240136	65.3	49.3	8.2	0	0	40.5	32.8	49.9	2	2	2	Weekday
4/23/2019	3249	33460	Minneapolis	985	898	0	0	2877365	398607	13968	77580	460217	47.3	37	6	0.28	0	70.5	57	83.5	0	0	1	Weekday
4/23/2019	3249	35620	New York	72315	66653	0	0	18776233	2926528	63956	77830	1647942	63.3	50.6	1.9	0.24	0	88.3	84.3	70	0	0	0	Weekday
4/23/2019	3249	37980	Philadelphia	2318	2168	0	0	5538175	875476	16174	69579	708979	66.9	46.2	6.4	0.01	0	78.8	66.8	67.4	1	0	1	Weekday
4/23/2019	3249	38300	Pittsburgh	185	175	0	0	1715050	335546	3438	60320	276237	62	48.3	10	0	0	62.9	56	57.3	1	1	1	Weekday
4/23/2019	3249	38900	Portland	997	920	0	0	2075505	291216	25039	75816	312207	58.8	51.1	4.2	0.01	0	66.6	51.6	82.4	0	1	1	Weekday
4/23/2019	3249	41860	San Francisco	7693	7485	0	0	3565427	544947	42590	105109	415772	63	48.9	7	0	0	84.4	80.3	72.2	0	0	0	Weekday
4/23/2019	3249	47900	Washington	12451	11808	0	0	5051789	641107	27378	103474	639629	67.6	49.9	5.8	0	0	75.9	70.7	69.1	1	0	0	Weekday
4/24/2019	3250	12420	Austin	115	114	0	0	1666878	171239	8232	77129	259463	66.5	62	4.8	0.01	0	41.1	33.5	54	1	2	2	Weekday
4/24/2019	3250	14460	Boston	7587	7127	0	0	4475825	688130	28568	87801	596873	54.8	44.4	9.1	0.12	0	82	72.5	70.5	0	0	0	Weekday
4/24/2019	3250	16980	Chicago	11588	10995	0	0	8636309	1255211	29968	70408	1126156	53.9	37.8	4.9	0	0	77.4	65.3	73.2	0	0	1	Weekday
4/24/2019	3250	18140	Columbus	95	89	0	0	1543744	186067	3161	63536	240136	53.5	40.6	5.3	0	0	40.5	32.8	49.9	2	2	2	Weekday
4/24/2019	3250	33460	Minneapolis	1232	1132	0	0	2877365	398607	13968	77580	460217	60.4	37	9.3	0	0	70.5	57	83.5	0	0	1	Weekday
4/24/2019	3250	35620	New York	74749	69222	0	0	18776233	2926528	63956	77830	1647942	65	44	4.8	0.08	0	88.3	84.3	70	0	0	0	Weekday
4/24/2019	3250	37980	Philadelphia	2415	2254	0	0	5538175	875476	16174	69579	708979	67.6	45.3	9.5	0	0	78.8	66.8	67.4	1	0	1	Weekday
4/24/2019	3250	38300	Pittsburgh	197	171	0	0	1715050	335546	3438	60320	276237	57.4	41.6	7.7	0.02	0	62.9	56	57.3	1	1	1	Weekday
4/24/2019	3250	38900	Portland	1161	1035	0	0	2075505	291216	25039	75816	312207	52.9	39.4	7	0	0	66.6	51.6	82.4	0	1	1	Weekday
4/24/2019	3250	41860	San Francisco	7536	7385	0	0	3565427	544947	42590	105109	415772	66.7	51.3	8.7	0	0	84.4	80.3	72.2	0	0	0	Weekday
4/24/2019	3250	47900	Washington	12478	11937	0	0	5051789	641107	27378	103474	639629	71.1	49.1	8.6	0	0	75.9	70.7	69.1	1	0	0	Weekday
4/25/2019	3251	12420	Austin	283	263	0	0	1666878	171239	8232	77129	259463	67.5	56	3.5	1.47	0	41.1	33.5	54	1	2	2	Weekday
4/25/2019	3251	14460	Boston	7917	7505	0	0	4475825	688130	28568	87801	596873	50.8	39.1	8.9	0.04	0	82	72.5	70.5	0	0	0	Weekday
4/25/2019	3251	16980	Chicago	12115	11405	0	0	8636309	1255211	29968	70408	1126156	57.7	37.7	3.5	0	0	77.4	65.3	73.2	0	0	1	Weekday
4/25/2019	3251	18140	Columbus	53	49	0	0	1543744	186067	3161	63536	240136	57.7	49.4	3.6	0.09	0	40.5	32.8	49.9	2	2	2	Weekday
4/25/2019	3251	33460	Minneapolis	1242	1119	0	0	2877365	398607	13968	77580	460217	63.6	39.1	6.9	0	0	70.5	57	83.5	0	0	1	Weekday
4/25/2019	3251	35620	New York	58685	55332	0	0	18776233	2926528	63956	77830	1647942	56.3	39.5	3.2	0	0	88.3	84.3	70	0	0	0	Weekday
4/25/2019	3251	37980	Philadelphia	2063	1941	0	0	5538175	875476	16174	69579	708979	62.8	42.3	6.1	0	0	78.8	66.8	67.4	1	0	1	Weekday
4/25/2019	3251	38300	Pittsburgh	107	103	0	0	1715050	335546	3438	60320	276237	55.4	47.5	1.9	0.06	0	62.9	56	57.3	1	1	1	Weekday
4/25/2019	3251	38900	Portland	1070	952	0	0	2075505	291216	25039	75816	312207	57.4	38.7	7	0	0	66.6	51.6	82.4	0	1	1	Weekday
4/25/2019	3251	41860	San Francisco	7294	7137	0	0	3565427	544947	42590	105109	415772	58.3	48.9	13.4	0	0	84.4	80.3	72.2	0	0	0	Weekday
4/25/2019	3251	47900	Washington	11581	11087	0	0	5051789	641107	27378	103474	639629	67.7	46.4	4.5	0	0	75.9	70.7	69.1	1	0	0	Weekday
4/26/2019	3252	12420	Austin	379	316	0	0	1666878	171239	8232	77129	259463	72.2	52.7	3.3	0	0	41.1	33.5	54	1	2	2	Weekday
4/26/2019	3252	14460	Boston	3289	3202	0	0	4475825	688130	28568	87801	596873	48.6	43.3	11.4	0.01	0	82	72.5	70.5	0	0	0	Weekday
4/26/2019	3252	16980	Chicago	12603	11594	0	0	8636309	1255211	29968	70408	1126156	56.5	37.4	14.5	0.06	0	77.4	65.3	73.2	0	0	1	Weekday
4/26/2019	3252	18140	Columbus	35	34	0	0	1543744	186067	3161	63536	240136	57.5	53	11.1	1.05	0	40.5	32.8	49.9	2	2	2	Weekday
4/26/2019	3252	33460	Minneapolis	1240	1121	0	0	2877365	398607	13968	77580	460217	53.3	26.3	15	0	0	70.5	57	83.5	0	0	1	Weekday
4/26/2019	3252	35620	New York	36020	34469	0	0	18776233	2926528	63956	77830	1647942	53.5	50	3.3	0.32	0	88.3	84.3	70	0	0	0	Weekday
4/26/2019	3252	37980	Philadelphia	1088	1041	0	0	5538175	875476	16174	69579	708979	60.3	53.9	7.6	0.16	0	78.8	66.8	67.4	1	0	1	Weekday
4/26/2019	3252	38300	Pittsburgh	84	82	0	0	1715050	335546	3438	60320	276237	56.2	53.1	8	0.36	0	62.9	56	57.3	1	1	1	Weekday
4/26/2019	3252	38900	Portland	1123	992	0	0	2075505	291216	25039	75816	312207	60.5	39.8	6.1	0	0	66.6	51.6	82.4	0	1	1	Weekday
4/26/2019	3252	41860	San Francisco	7159	6949	0	0	3565427	544947	42590	105109	415772	57	49.1	8.5	0	0	84.4	80.3	72.2	0	0	0	Weekday
4/26/2019	3252	47900	Washington	8333	8089	0	0	5051789	641107	27378	103474	639629	65.2	55.1	7.7	0.01	0	75.9	70.7	69.1	1	0	0	Weekday
4/27/2019	3253	12420	Austin	384	291	0	0	1666878	171239	8232	77129	259463	72	55.6	3.9	0	0	41.1	33.5	54	1	2	2	Weekend
4/27/2019	3253	14460	Boston	4249	3951	0	0	4475825	688130	28568	87801	596873	50.2	39.1	14.6	1.39	0	82	72.5	70.5	0	0	0	Weekend
4/27/2019	3253	16980	Chicago	1558	1495	0	0	8636309	1255211	29968	70408	1126156	42.9	30.2	9.8	0.03	1.2	77.4	65.3	73.2	0	0	1	Weekend
4/27/2019	3253	18140	Columbus	99	87	0	0	1543744	186067	3161	63536	240136	49.8	32.7	10.2	0.19	0	40.5	32.8	49.9	2	2	2	Weekend
4/27/2019	3253	33460	Minneapolis	725	653	0	0	2877365	398607	13968	77580	460217	47	21.6	8.5	0	0	70.5	57	83.5	0	0	1	Weekend
4/27/2019	3253	35620	New York	53673	49047	0	0	18776233	2926528	63956	77830	1647942	54.3	37	6.9	1.03	0	88.3	84.3	70	0	0	0	Weekend
4/27/2019	3253	37980	Philadelphia	1779	1577	0	0	5538175	875476	16174	69579	708979	59.1	34.3	18.1	0.62	0	78.8	66.8	67.4	1	0	1	Weekend
4/27/2019	3253	38300	Pittsburgh	160	128	0	0	1715050	335546	3438	60320	276237	49.5	31	11.4	0.46	0	62.9	56	57.3	1	1	1	Weekend
4/27/2019	3253	38900	Portland	911	790	0	0	2075505	291216	25039	75816	312207	53.5	37.5	7.7	0	0	66.6	51.6	82.4	0	1	1	Weekend
4/27/2019	3253	41860	San Francisco	4001	3731	0	0	3565427	544947	42590	105109	415772	58.3	49	7.1	0	0	84.4	80.3	72.2	0	0	0	Weekend
4/27/2019	3253	47900	Washington	10474	9465	0	0	5051789	641107	27378	103474	639629	62.1	34	14.3	0.58	0	75.9	70.7	69.1	1	0	0	Weekend
4/28/2019	3254	12420	Austin	321	273	0	0	1666878	171239	8232	77129	259463	74	61.8	5.5	0	0	41.1	33.5	54	1	2	2	Weekend
4/28/2019	3254	14460	Boston	3755	3477	0	0	4475825	688130	28568	87801	596873	48.9	32.1	11.4	0.66	0	82	72.5	70.5	0	0	0	Weekend
4/28/2019	3254	16980	Chicago	5980	5428	0	0	8636309	1255211	29968	70408	1126156	41.5	27.4	11.4	0.85	1.2	77.4	65.3	73.2	0	0	1	Weekend
4/28/2019	3254	18140	Columbus	76	72	0	0	1543744	186067	3161	63536	240136	48.3	41.9	8.9	0.35	0	40.5	32.8	49.9	2	2	2	Weekend
4/28/2019	3254	33460	Minneapolis	751	651	0	0	2877365	398607	13968	77580	460217	45.5	26.9	6.9	0	0	70.5	57	83.5	0	0	1	Weekend
4/28/2019	3254	35620	New York	39493	37161	0	0	18776233	2926528	63956	77830	1647942	49.6	36.4	3	0.07	0	88.3	84.3	70	0	0	0	Weekend
4/28/2019	3254	37980	Philadelphia	1194	1088	0	0	5538175	875476	16174	69579	708979	59.1	38.3	6.7	0	0	78.8	66.8	67.4	1	0	1	Weekend
4/28/2019	3254	38300	Pittsburgh	82	73	0	0	1715050	335546	3438	60320	276237	46	41.1	5.7	0.13	0	62.9	56	57.3	1	1	1	Weekend
4/28/2019	3254	38900	Portland	911	766	0	0	2075505	291216	25039	75816	312207	50.2	33.3	5.7	0.01	0	66.6	51.6	82.4	0	1	1	Weekend
4/28/2019	3254	41860	San Francisco	3481	3300	0	0	3565427	544947	42590	105109	415772	56.9	46.1	6.6	0	0	84.4	80.3	72.2	0	0	0	Weekend
4/28/2019	3254	47900	Washington	8785	8049	0	0	5051789	641107	27378	103474	639629	62.2	44.2	7.1	0.03	0	75.9	70.7	69.1	1	0	0	Weekend
4/29/2019	3255	12420	Austin	360	326	0	0	1666878	171239	8232	77129	259463	74.5	63.6	7.2	0	0	41.1	33.5	54	1	2	2	Weekday
4/29/2019	3255	14460	Boston	7023	6659	0	0	4475825	688130	28568	87801	596873	51.8	27.9	8.7	0.01	0	82	72.5	70.5	0	0	0	Weekday
4/29/2019	3255	16980	Chicago	5047	4844	0	0	8636309	1255211	29968	70408	1126156	46.8	39.7	9.6	0.4	0	77.4	65.3	73.2	0	0	1	Weekday
4/29/2019	3255	18140	Columbus	87	78	0	0	1543744	186067	3161	63536	240136	53	38.2	8.4	0.19	0	40.5	32.8	49.9	2	2	2	Weekday
4/29/2019	3255	33460	Minneapolis	862	816	0	0	2877365	398607	13968	77580	460217	49	29.9	9.7	0	0	70.5	57	83.5	0	0	1	Weekday
4/29/2019	3255	35620	New York	58730	55467	0	0	18776233	2926528	63956	77830	1647942	49.5	29.7	2.7	0.01	0	88.3	84.3	70	0	0	0	Weekday
4/29/2019	3255	37980	Philadelphia	1894	1814	0	0	5538175	875476	16174	69579	708979	51.9	31.9	7.3	0	0	78.8	66.8	67.4	1	0	1	Weekday
4/29/2019	3255	38300	Pittsburgh	183	164	0	0	1715050	335546	3438	60320	276237	51.4	36.7	6.1	0.09	0	62.9	56	57.3	1	1	1	Weekday
4/29/2019	3255	38900	Portland	1075	982	0	0	2075505	291216	25039	75816	312207	56.8	30.5	6.7	0	0	66.6	51.6	82.4	0	1	1	Weekday
4/29/2019	3255	41860	San Francisco	6991	6840	0	0	3565427	544947	42590	105109	415772	57.4	46.2	8.5	0	0	84.4	80.3	72.2	0	0	0	Weekday
4/29/2019	3255	47900	Washington	9647	9322	0	0	5051789	641107	27378	103474	639629	54.3	37.9	7.9	0	0	75.9	70.7	69.1	1	0	0	Weekday
4/30/2019	3256	12420	Austin	293	274	0	0	1666878	171239	8232	77129	259463	77	68	7.9	0	0	41.1	33.5	54	1	2	2	Weekday
4/30/2019	3256	14460	Boston	5511	5269	0	0	4475825	688130	28568	87801	596873	49.2	39.6	6.3	0.14	0	82	72.5	70.5	0	0	0	Weekday
4/30/2019	3256	16980	Chicago	4673	4556	0	0	8636309	1255211	29968	70408	1126156	46.1	44	7.8	1.14	0	77.4	65.3	73.2	0	0	1	Weekday
4/30/2019	3256	18140	Columbus	69	67	0	0	1543744	186067	3161	63536	240136	56.4	49.5	7.7	0	0	40.5	32.8	49.9	2	2	2	Weekday
4/30/2019	3256	33460	Minneapolis	403	396	0	0	2877365	398607	13968	77580	460217	44.3	35.8	8.4	0	0	70.5	57	83.5	0	0	1	Weekday
4/30/2019	3256	35620	New York	60692	57416	0	0	18776233	2926528	63956	77830	1647942	52.4	46.8	1.6	0.05	0	88.3	84.3	70	0	0	0	Weekday
4/30/2019	3256	37980	Philadelphia	2213	2093	0	0	5538175	875476	16174	69579	708979	59.4	50	5.6	0.04	0	78.8	66.8	67.4	1	0	1	Weekday
4/30/2019	3256	38300	Pittsburgh	142	135	0	0	1715050	335546	3438	60320	276237	57.3	51.1	4.7	0.01	0	62.9	56	57.3	1	1	1	Weekday
4/30/2019	3256	38900	Portland	964	862	0	0	2075505	291216	25039	75816	312207	57.4	30.6	7.4	0	0	66.6	51.6	82.4	0	1	1	Weekday
4/30/2019	3256	41860	San Francisco	7481	7323	0	0	3565427	544947	42590	105109	415772	58.3	46	10.2	0	0	84.4	80.3	72.2	0	0	0	Weekday
4/30/2019	3256	47900	Washington	11268	10873	0	0	5051789	641107	27378	103474	639629	64.6	54.1	6.8	0	0	75.9	70.7	69.1	1	0	0	Weekday
5/1/2019	3257	12420	Austin	284	270	0	0	1666878	171239	8232	77129	259463	77.8	69.4	7.8	0.02	0	41.1	33.5	54	1	2	2	Weekday
5/1/2019	3257	14460	Boston	6998	6709	0	0	4475825	688130	28568	87801	596873	50.6	35	5.3	0.07	0	82	72.5	70.5	0	0	0	Weekday
5/1/2019	3257	16980	Chicago	8572	8224	0	0	8636309	1255211	29968	70408	1126156	52.9	50.6	9.1	1.29	0	77.4	65.3	73.2	0	0	1	Weekday
5/1/2019	3257	18140	Columbus	112	103	0	0	1543744	186067	3161	63536	240136	67.1	55	10.1	0	0	40.5	32.8	49.9	2	2	2	Weekday
5/1/2019	3257	33460	Minneapolis	738	709	0	0	2877365	398607	13968	77580	460217	41.8	37.2	9	0.33	0	70.5	57	83.5	0	0	1	Weekday
5/1/2019	3257	35620	New York	59056	56245	0	0	18776233	2926528	63956	77830	1647942	53.7	44.1	2.9	0.04	0	88.3	84.3	70	0	0	0	Weekday
5/1/2019	3257	37980	Philadelphia	2094	1994	0	0	5538175	875476	16174	69579	708979	57.8	49.6	8.8	0	0	78.8	66.8	67.4	1	0	1	Weekday
5/1/2019	3257	38300	Pittsburgh	237	208	0	0	1715050	335546	3438	60320	276237	67.5	56.5	8.6	0.24	0	62.9	56	57.3	1	1	1	Weekday
5/1/2019	3257	38900	Portland	1057	979	0	0	2075505	291216	25039	75816	312207	56.6	27.9	4.7	0	0	66.6	51.6	82.4	0	1	1	Weekday
5/1/2019	3257	41860	San Francisco	7697	7509	0	0	3565427	544947	42590	105109	415772	57.2	45.2	6.7	0	0	84.4	80.3	72.2	0	0	0	Weekday
5/1/2019	3257	47900	Washington	11359	11010	0	0	5051789	641107	27378	103474	639629	65.2	56	7.6	0	0	75.9	70.7	69.1	1	0	0	Weekday
5/2/2019	3258	12420	Austin	286	263	0	0	1666878	171239	8232	77129	259463	72	65.7	6.6	0.07	0	41.1	33.5	54	1	2	2	Weekday
5/2/2019	3258	14460	Boston	5326	5148	0	0	4475825	688130	28568	87801	596873	48.1	42.2	8.8	0.02	0	82	72.5	70.5	0	0	0	Weekday
5/2/2019	3258	16980	Chicago	5934	5741	0	0	8636309	1255211	29968	70408	1126156	45.8	43.7	7.6	0.04	0	77.4	65.3	73.2	0	0	1	Weekday
5/2/2019	3258	18140	Columbus	104	91	0	0	1543744	186067	3161	63536	240136	66.6	60.5	4.5	0.09	0	40.5	32.8	49.9	2	2	2	Weekday
5/2/2019	3258	33460	Minneapolis	1008	945	0	0	2877365	398607	13968	77580	460217	46.6	38.5	4.2	0.09	0	70.5	57	83.5	0	0	1	Weekday
5/2/2019	3258	35620	New York	66557	62540	0	0	18776233	2926528	63956	77830	1647942	58	51.5	2	0	0	88.3	84.3	70	0	0	0	Weekday
5/2/2019	3258	37980	Philadelphia	2354	2216	0	0	5538175	875476	16174	69579	708979	62.6	55.6	4.2	0	0	78.8	66.8	67.4	1	0	1	Weekday
5/2/2019	3258	38300	Pittsburgh	190	163	0	0	1715050	335546	3438	60320	276237	69.8	58.3	5.4	0.02	0	62.9	56	57.3	1	1	1	Weekday
5/2/2019	3258	38900	Portland	1026	945	0	0	2075505	291216	25039	75816	312207	54.4	36.1	4.6	0	0	66.6	51.6	82.4	0	1	1	Weekday
5/2/2019	3258	41860	San Francisco	7347	7200	0	0	3565427	544947	42590	105109	415772	59	46.6	9.9	0	0	84.4	80.3	72.2	0	0	0	Weekday
5/2/2019	3258	47900	Washington	9386	9000	0	0	5051789	641107	27378	103474	639629	67.9	60.7	5.1	0	0	75.9	70.7	69.1	1	0	0	Weekday
5/3/2019	3259	12420	Austin	230	200	0	0	1666878	171239	8232	77129	259463	68.6	66.5	2.8	0.36	0	41.1	33.5	54	1	2	2	Weekday
5/3/2019	3259	14460	Boston	5852	5578	0	0	4475825	688130	28568	87801	596873	48	43.3	6.5	0.04	0	82	72.5	70.5	0	0	0	Weekday
5/3/2019	3259	16980	Chicago	9774	9213	0	0	8636309	1255211	29968	70408	1126156	48.6	40.4	10.4	0.32	0	77.4	65.3	73.2	0	0	1	Weekday
5/3/2019	3259	18140	Columbus	68	60	0	0	1543744	186067	3161	63536	240136	65.3	60.6	3.2	0.01	0	40.5	32.8	49.9	2	2	2	Weekday
5/3/2019	3259	33460	Minneapolis	1177	1080	0	0	2877365	398607	13968	77580	460217	49	34.9	5.1	0	0	70.5	57	83.5	0	0	1	Weekday
5/3/2019	3259	35620	New York	60424	57051	0	0	18776233	2926528	63956	77830	1647942	52.9	48.6	2.9	0.01	0	88.3	84.3	70	0	0	0	Weekday
5/3/2019	3259	37980	Philadelphia	2048	1947	0	0	5538175	875476	16174	69579	708979	59.4	54	7.2	0	0	78.8	66.8	67.4	1	0	1	Weekday
5/3/2019	3259	38300	Pittsburgh	150	149	0	0	1715050	335546	3438	60320	276237	65	61	3.2	0.23	0	62.9	56	57.3	1	1	1	Weekday
5/3/2019	3259	38900	Portland	1298	1194	0	0	2075505	291216	25039	75816	312207	55	39.5	6.1	0	0	66.6	51.6	82.4	0	1	1	Weekday
5/3/2019	3259	41860	San Francisco	6913	6734	0	0	3565427	544947	42590	105109	415772	57.5	46.5	10.8	0	0	84.4	80.3	72.2	0	0	0	Weekday
5/3/2019	3259	47900	Washington	11660	11096	0	0	5051789	641107	27378	103474	639629	70.9	64.2	5.5	0.48	0	75.9	70.7	69.1	1	0	0	Weekday
5/4/2019	3260	12420	Austin	428	336	0	0	1666878	171239	8232	77129	259463	68.9	61.4	3.9	2.99	0	41.1	33.5	54	1	2	2	Weekend
5/4/2019	3260	14460	Boston	4870	4376	0	0	4475825	688130	28568	87801	596873	52.2	48.5	5.6	0.25	0	82	72.5	70.5	0	0	0	Weekend
5/4/2019	3260	16980	Chicago	9705	8465	0	0	8636309	1255211	29968	70408	1126156	50.9	38.3	6.6	0.02	0	77.4	65.3	73.2	0	0	1	Weekend
5/4/2019	3260	18140	Columbus	78	69	0	0	1543744	186067	3161	63536	240136	54.9	52.3	6.1	0.3	0	40.5	32.8	49.9	2	2	2	Weekend
5/4/2019	3260	33460	Minneapolis	2459	1951	0	0	2877365	398607	13968	77580	460217	56.8	40.6	5.3	0.15	0	70.5	57	83.5	0	0	1	Weekend
5/4/2019	3260	35620	New York	53169	48392	0	0	18776233	2926528	63956	77830	1647942	58.5	54.6	0.9	0.16	0	88.3	84.3	70	0	0	0	Weekend
5/4/2019	3260	37980	Philadelphia	1905	1722	0	0	5538175	875476	16174	69579	708979	63.5	56.2	5.2	0	0	78.8	66.8	67.4	1	0	1	Weekend
5/4/2019	3260	38300	Pittsburgh	202	167	0	0	1715050	335546	3438	60320	276237	61.7	58.9	3.8	0.14	0	62.9	56	57.3	1	1	1	Weekend
5/4/2019	3260	38900	Portland	1298	1104	0	0	2075505	291216	25039	75816	312207	57.9	44.5	4.5	0	0	66.6	51.6	82.4	0	1	1	Weekend
5/4/2019	3260	41860	San Francisco	3629	3440	0	0	3565427	544947	42590	105109	415772	55.2	45.7	11.5	0	0	84.4	80.3	72.2	0	0	0	Weekend
5/4/2019	3260	47900	Washington	9823	8955	0	0	5051789	641107	27378	103474	639629	70	62.7	5.2	0	0	75.9	70.7	69.1	1	0	0	Weekend
5/5/2019	3261	12420	Austin	335	269	0	0	1666878	171239	8232	77129	259463	73.1	61.6	2.7	0	0	41.1	33.5	54	1	2	2	Weekend
5/5/2019	3261	14460	Boston	4290	3933	0	0	4475825	688130	28568	87801	596873	49.7	45.3	5	0.01	0	82	72.5	70.5	0	0	0	Weekend
5/5/2019	3261	16980	Chicago	13342	11099	0	0	8636309	1255211	29968	70408	1126156	58.8	39.6	4.9	0	0	77.4	65.3	73.2	0	0	1	Weekend
5/5/2019	3261	18140	Columbus	124	97	0	0	1543744	186067	3161	63536	240136	55.2	49.6	7.7	0.21	0	40.5	32.8	49.9	2	2	2	Weekend
5/5/2019	3261	33460	Minneapolis	1382	1177	0	0	2877365	398607	13968	77580	460217	58.1	34.9	5.7	0	0	70.5	57	83.5	0	0	1	Weekend
5/5/2019	3261	35620	New York	15572	14835	0	0	18776233	2926528	63956	77830	1647942	55.2	53.4	4.7	0.64	0	88.3	84.3	70	0	0	0	Weekend
5/5/2019	3261	37980	Philadelphia	392	367	0	0	5538175	875476	16174	69579	708979	59.6	56	8.1	0.18	0	78.8	66.8	67.4	1	0	1	Weekend
5/5/2019	3261	38300	Pittsburgh	211	174	0	0	1715050	335546	3438	60320	276237	57	55.6	4.7	0.36	0	62.9	56	57.3	1	1	1	Weekend
5/5/2019	3261	38900	Portland	1068	903	0	0	2075505	291216	25039	75816	312207	61.7	45.8	4.8	0	0	66.6	51.6	82.4	0	1	1	Weekend
5/5/2019	3261	41860	San Francisco	3424	3213	0	0	3565427	544947	42590	105109	415772	55.5	43.9	9.7	0	0	84.4	80.3	72.2	0	0	0	Weekend
5/5/2019	3261	47900	Washington	2558	2475	0	0	5051789	641107	27378	103474	639629	66.5	62.7	6.9	0.82	0	75.9	70.7	69.1	1	0	0	Weekend
5/6/2019	3262	12420	Austin	304	278	0	0	1666878	171239	8232	77129	259463	72.6	65.2	4.7	0	0	41.1	33.5	54	1	2	2	Weekday
5/6/2019	3262	14460	Boston	7490	7062	0	0	4475825	688130	28568	87801	596873	52.4	44.8	9.6	0.01	0	82	72.5	70.5	0	0	0	Weekday
5/6/2019	3262	16980	Chicago	10402	9852	0	0	8636309	1255211	29968	70408	1126156	60.7	47.3	7	0	0	77.4	65.3	73.2	0	0	1	Weekday
5/6/2019	3262	18140	Columbus	145	123	0	0	1543744	186067	3161	63536	240136	58.7	44.9	3.4	0	0	40.5	32.8	49.9	2	2	2	Weekday
5/6/2019	3262	33460	Minneapolis	1140	1047	0	0	2877365	398607	13968	77580	460217	53.8	28.2	9.2	0	0	70.5	57	83.5	0	0	1	Weekday
5/6/2019	3262	35620	New York	67511	62910	0	0	18776233	2926528	63956	77830	1647942	57.7	47.8	4.2	0.68	0	88.3	84.3	70	0	0	0	Weekday
5/6/2019	3262	37980	Philadelphia	2086	1958	0	0	5538175	875476	16174	69579	708979	60.9	52	8.5	0.88	0	78.8	66.8	67.4	1	0	1	Weekday
5/6/2019	3262	38300	Pittsburgh	266	230	0	0	1715050	335546	3438	60320	276237	60	47.8	4.2	0.05	0	62.9	56	57.3	1	1	1	Weekday
5/6/2019	3262	38900	Portland	1050	943	0	0	2075505	291216	25039	75816	312207	63.7	46.7	5.4	0	0	66.6	51.6	82.4	0	1	1	Weekday
5/6/2019	3262	41860	San Francisco	6692	6580	0	0	3565427	544947	42590	105109	415772	56.3	47.1	9.2	0	0	84.4	80.3	72.2	0	0	0	Weekday
5/6/2019	3262	47900	Washington	11068	10588	0	0	5051789	641107	27378	103474	639629	65.6	54.2	7.2	0.38	0	75.9	70.7	69.1	1	0	0	Weekday
5/7/2019	3263	12420	Austin	277	261	0	0	1666878	171239	8232	77129	259463	75.2	68	4.4	0	0	41.1	33.5	54	1	2	2	Weekday
5/7/2019	3263	14460	Boston	7531	7131	0	0	4475825	688130	28568	87801	596873	58.3	42.7	9.2	0	0	82	72.5	70.5	0	0	0	Weekday
5/7/2019	3263	16980	Chicago	7891	7603	0	0	8636309	1255211	29968	70408	1126156	47.4	41.9	10.9	0.41	0	77.4	65.3	73.2	0	0	1	Weekday
5/7/2019	3263	18140	Columbus	130	125	0	0	1543744	186067	3161	63536	240136	64.8	49.7	3.3	0	0	40.5	32.8	49.9	2	2	2	Weekday
5/7/2019	3263	33460	Minneapolis	1314	1194	0	0	2877365	398607	13968	77580	460217	52.2	26.7	6.6	0	0	70.5	57	83.5	0	0	1	Weekday
5/7/2019	3263	35620	New York	70422	65672	0	0	18776233	2926528	63956	77830	1647942	60.1	49	1.3	0	0	88.3	84.3	70	0	0	0	Weekday
5/7/2019	3263	37980	Philadelphia	2382	2267	0	0	5538175	875476	16174	69579	708979	61.8	53.6	4.7	0	0	78.8	66.8	67.4	1	0	1	Weekday
5/7/2019	3263	38300	Pittsburgh	246	221	0	0	1715050	335546	3438	60320	276237	65.2	49.4	5.7	0	0	62.9	56	57.3	1	1	1	Weekday
5/7/2019	3263	38900	Portland	1176	1078	0	0	2075505	291216	25039	75816	312207	65.4	45	5.4	0	0	66.6	51.6	82.4	0	1	1	Weekday
5/7/2019	3263	41860	San Francisco	7228	7092	0	0	3565427	544947	42590	105109	415772	57.2	47.5	7.6	0	0	84.4	80.3	72.2	0	0	0	Weekday
5/7/2019	3263	47900	Washington	11610	11128	0	0	5051789	641107	27378	103474	639629	69.7	59.7	7.8	0	0	75.9	70.7	69.1	1	0	0	Weekday
5/8/2019	3264	12420	Austin	130	117	0	0	1666878	171239	8232	77129	259463	70.7	66.8	5.1	1.82	0	41.1	33.5	54	1	2	2	Weekday
5/8/2019	3264	14460	Boston	8514	8026	0	0	4475825	688130	28568	87801	596873	58	47.4	8.3	0.08	0	82	72.5	70.5	0	0	0	Weekday
5/8/2019	3264	16980	Chicago	10473	9960	0	0	8636309	1255211	29968	70408	1126156	53.7	41.7	10.8	0.1	0	77.4	65.3	73.2	0	0	1	Weekday
5/8/2019	3264	18140	Columbus	135	125	0	0	1543744	186067	3161	63536	240136	62.8	48	6.3	0	0	40.5	32.8	49.9	2	2	2	Weekday
5/8/2019	3264	33460	Minneapolis	287	279	0	0	2877365	398607	13968	77580	460217	50.6	33.7	12.5	0	0	70.5	57	83.5	0	0	1	Weekday
5/8/2019	3264	35620	New York	74086	69214	0	0	18776233	2926528	63956	77830	1647942	61	49.9	3.4	0.11	0	88.3	84.3	70	0	0	0	Weekday
5/8/2019	3264	37980	Philadelphia	1954	1837	0	0	5538175	875476	16174	69579	708979	64.4	57.2	6.5	0.6	0	78.8	66.8	67.4	1	0	1	Weekday
5/8/2019	3264	38300	Pittsburgh	285	261	0	0	1715050	335546	3438	60320	276237	63.3	51.1	5.1	0	0	62.9	56	57.3	1	1	1	Weekday
5/8/2019	3264	38900	Portland	1112	1013	0	0	2075505	291216	25039	75816	312207	61.1	46.6	4.4	0	0	66.6	51.6	82.4	0	1	1	Weekday
5/8/2019	3264	41860	San Francisco	7376	7252	0	0	3565427	544947	42590	105109	415772	58.1	48.7	8.5	0	0	84.4	80.3	72.2	0	0	0	Weekday
5/8/2019	3264	47900	Washington	11084	10737	0	0	5051789	641107	27378	103474	639629	68.8	60.7	7.2	0	0	75.9	70.7	69.1	1	0	0	Weekday
5/9/2019	3265	12420	Austin	302	286	0	0	1666878	171239	8232	77129	259463	76.8	70	2.5	1.44	0	41.1	33.5	54	1	2	2	Weekday
5/9/2019	3265	14460	Boston	8079	7679	0	0	4475825	688130	28568	87801	596873	52.4	35.1	8.1	0	0	82	72.5	70.5	0	0	0	Weekday
5/9/2019	3265	16980	Chicago	11201	10544	0	0	8636309	1255211	29968	70408	1126156	63.2	56.4	10.6	0.38	0	77.4	65.3	73.2	0	0	1	Weekday
5/9/2019	3265	18140	Columbus	60	56	0	0	1543744	186067	3161	63536	240136	72.1	56.8	11.5	0	0	40.5	32.8	49.9	2	2	2	Weekday
5/9/2019	3265	33460	Minneapolis	662	630	0	0	2877365	398607	13968	77580	460217	41.3	34.4	15.7	1.47	0	70.5	57	83.5	0	0	1	Weekday
5/9/2019	3265	35620	New York	64801	61409	0	0	18776233	2926528	63956	77830	1647942	55.9	43.3	3.9	0	0	88.3	84.3	70	0	0	0	Weekday
5/9/2019	3265	37980	Philadelphia	2000	1907	0	0	5538175	875476	16174	69579	708979	59.8	53.3	7.4	0.46	0	78.8	66.8	67.4	1	0	1	Weekday
5/9/2019	3265	38300	Pittsburgh	230	220	0	0	1715050	335546	3438	60320	276237	68.8	58.6	9	0	0	62.9	56	57.3	1	1	1	Weekday
5/9/2019	3265	38900	Portland	1364	1246	0	0	2075505	291216	25039	75816	312207	68.8	47.7	6.4	0	0	66.6	51.6	82.4	0	1	1	Weekday
5/9/2019	3265	41860	San Francisco	7326	7119	0	0	3565427	544947	42590	105109	415772	58.4	50	9.9	0	0	84.4	80.3	72.2	0	0	0	Weekday
5/9/2019	3265	47900	Washington	10996	10598	0	0	5051789	641107	27378	103474	639629	67.3	58.7	6.7	0	0	75.9	70.7	69.1	1	0	0	Weekday
5/10/2019	3266	12420	Austin	316	289	0	0	1666878	171239	8232	77129	259463	61.6	52.9	7	0.01	0	41.1	33.5	54	1	2	2	Weekday
5/10/2019	3266	14460	Boston	6839	6471	0	0	4475825	688130	28568	87801	596873	55.3	42.2	10.4	0	0	82	72.5	70.5	0	0	0	Weekday
5/10/2019	3266	16980	Chicago	10867	10172	0	0	8636309	1255211	29968	70408	1126156	50.1	38.4	8.8	0	0	77.4	65.3	73.2	0	0	1	Weekday
5/10/2019	3266	18140	Columbus	87	84	0	0	1543744	186067	3161	63536	240136	61.1	56.2	8.7	0.73	0	40.5	32.8	49.9	2	2	2	Weekday
5/10/2019	3266	33460	Minneapolis	1344	1225	0	0	2877365	398607	13968	77580	460217	49.5	32.9	4.8	0.02	0	70.5	57	83.5	0	0	1	Weekday
5/10/2019	3266	35620	New York	65942	61910	0	0	18776233	2926528	63956	77830	1647942	61.8	54.1	1.8	0	0	88.3	84.3	70	0	0	0	Weekday
5/10/2019	3266	37980	Philadelphia	2082	1982	0	0	5538175	875476	16174	69579	708979	67.2	58.6	8.4	0.02	0	78.8	66.8	67.4	1	0	1	Weekday
5/10/2019	3266	38300	Pittsburgh	182	172	0	0	1715050	335546	3438	60320	276237	65.2	60.9	7.8	0.44	0	62.9	56	57.3	1	1	1	Weekday
5/10/2019	3266	38900	Portland	1443	1274	0	0	2075505	291216	25039	75816	312207	69.9	40.5	4.1	0	0	66.6	51.6	82.4	0	1	1	Weekday
5/10/2019	3266	41860	San Francisco	6696	6527	0	0	3565427	544947	42590	105109	415772	59.9	49.5	9.9	0	0	84.4	80.3	72.2	0	0	0	Weekday
5/10/2019	3266	47900	Washington	9992	9571	0	0	5051789	641107	27378	103474	639629	72.3	61.8	10.5	0	0	75.9	70.7	69.1	1	0	0	Weekday
5/11/2019	3267	12420	Austin	202	178	0	0	1666878	171239	8232	77129	259463	60.7	55.4	3.5	0.02	0	41.1	33.5	54	1	2	2	Weekend
5/11/2019	3267	14460	Boston	6998	5991	0	0	4475825	688130	28568	87801	596873	63.9	45	9.7	0.01	0	82	72.5	70.5	0	0	0	Weekend
5/11/2019	3267	16980	Chicago	4729	4317	0	0	8636309	1255211	29968	70408	1126156	48.1	37.5	6.1	0	0	77.4	65.3	73.2	0	0	1	Weekend
5/11/2019	3267	18140	Columbus	186	158	0	0	1543744	186067	3161	63536	240136	55	42.7	6.6	0.05	0	40.5	32.8	49.9	2	2	2	Weekend
5/11/2019	3267	33460	Minneapolis	1564	1360	0	0	2877365	398607	13968	77580	460217	54	32.7	6.7	0	0	70.5	57	83.5	0	0	1	Weekend
5/11/2019	3267	35620	New York	65971	59231	0	0	18776233	2926528	63956	77830	1647942	64.1	47.9	2.8	0.08	0	88.3	84.3	70	0	0	0	Weekend
5/11/2019	3267	37980	Philadelphia	1829	1629	0	0	5538175	875476	16174	69579	708979	66.9	55.2	6.1	0.02	0	78.8	66.8	67.4	1	0	1	Weekend
5/11/2019	3267	38300	Pittsburgh	216	165	0	0	1715050	335546	3438	60320	276237	54.4	43.2	5.6	0.06	0	62.9	56	57.3	1	1	1	Weekend
5/11/2019	3267	38900	Portland	1542	1315	0	0	2075505	291216	25039	75816	312207	70.8	41.8	3.5	0	0	66.6	51.6	82.4	0	1	1	Weekend
5/11/2019	3267	41860	San Francisco	3955	3718	0	0	3565427	544947	42590	105109	415772	58.9	49.5	11.7	0	0	84.4	80.3	72.2	0	0	0	Weekend
5/11/2019	3267	47900	Washington	7511	6960	0	0	5051789	641107	27378	103474	639629	67.9	59.4	5.3	0.52	0	75.9	70.7	69.1	1	0	0	Weekend
5/12/2019	3268	12420	Austin	368	293	0	0	1666878	171239	8232	77129	259463	67.9	55.7	3.3	0.11	0	41.1	33.5	54	1	2	2	Weekend
5/12/2019	3268	14460	Boston	1400	1363	0	0	4475825	688130	28568	87801	596873	50.5	34.8	6.2	0.01	0	82	72.5	70.5	0	0	0	Weekend
5/12/2019	3268	16980	Chicago	4555	4190	0	0	8636309	1255211	29968	70408	1126156	47.2	38	10.5	0.07	0	77.4	65.3	73.2	0	0	1	Weekend
5/12/2019	3268	18140	Columbus	74	68	0	0	1543744	186067	3161	63536	240136	52	46.9	6.9	0.16	0	40.5	32.8	49.9	2	2	2	Weekend
5/12/2019	3268	33460	Minneapolis	1239	1015	0	0	2877365	398607	13968	77580	460217	52.3	39.3	5.5	0.01	0	70.5	57	83.5	0	0	1	Weekend
5/12/2019	3268	35620	New York	10272	9800	0	0	18776233	2926528	63956	77830	1647942	50.2	46.7	5.9	0.45	0	88.3	84.3	70	0	0	0	Weekend
5/12/2019	3268	37980	Philadelphia	278	262	0	0	5538175	875476	16174	69579	708979	53	49	10.8	0.62	0	78.8	66.8	67.4	1	0	1	Weekend
5/12/2019	3268	38300	Pittsburgh	62	48	0	0	1715050	335546	3438	60320	276237	53.1	51.7	4	0.65	0	62.9	56	57.3	1	1	1	Weekend
5/12/2019	3268	38900	Portland	1079	899	0	0	2075505	291216	25039	75816	312207	62	46.8	3.9	0	0	66.6	51.6	82.4	0	1	1	Weekend
5/12/2019	3268	41860	San Francisco	3178	3025	0	0	3565427	544947	42590	105109	415772	57.4	48.7	11.2	0	0	84.4	80.3	72.2	0	0	0	Weekend
5/12/2019	3268	47900	Washington	3104	2995	0	0	5051789	641107	27378	103474	639629	58.4	54.5	9.7	0.54	0	75.9	70.7	69.1	1	0	0	Weekend
5/13/2019	3269	12420	Austin	359	327	0	0	1666878	171239	8232	77129	259463	69.4	55.1	1.8	0	0	41.1	33.5	54	1	2	2	Weekday
5/13/2019	3269	14460	Boston	5064	4847	0	0	4475825	688130	28568	87801	596873	48.8	39.5	10.5	0.38	0	82	72.5	70.5	0	0	0	Weekday
5/13/2019	3269	16980	Chicago	12034	11347	0	0	8636309	1255211	29968	70408	1126156	50.4	38.6	7.8	0.08	0	77.4	65.3	73.2	0	0	1	Weekday
5/13/2019	3269	18140	Columbus	61	61	0	0	1543744	186067	3161	63536	240136	51.6	47.9	6.7	0.11	0	40.5	32.8	49.9	2	2	2	Weekday
5/13/2019	3269	33460	Minneapolis	1413	1295	0	0	2877365	398607	13968	77580	460217	56.1	35.9	2.3	0	0	70.5	57	83.5	0	0	1	Weekday
5/13/2019	3269	35620	New York	21683	20948	0	0	18776233	2926528	63956	77830	1647942	45.1	43.6	5.3	0.88	0	88.3	84.3	70	0	0	0	Weekday
5/13/2019	3269	37980	Philadelphia	568	537	0	0	5538175	875476	16174	69579	708979	47.9	45.4	9.4	0.69	0	78.8	66.8	67.4	1	0	1	Weekday
5/13/2019	3269	38300	Pittsburgh	147	144	0	0	1715050	335546	3438	60320	276237	52.9	50.6	6.8	0.13	0	62.9	56	57.3	1	1	1	Weekday
5/13/2019	3269	38900	Portland	1158	1037	0	0	2075505	291216	25039	75816	312207	60	44.6	4.1	0	0	66.6	51.6	82.4	0	1	1	Weekday
5/13/2019	3269	41860	San Francisco	6971	6831	0	0	3565427	544947	42590	105109	415772	57.1	48.2	12.4	0	0	84.4	80.3	72.2	0	0	0	Weekday
5/13/2019	3269	47900	Washington	6372	6196	0	0	5051789	641107	27378	103474	639629	53.5	48.6	8.2	0.61	0	75.9	70.7	69.1	1	0	0	Weekday
5/14/2019	3270	12420	Austin	323	292	0	0	1666878	171239	8232	77129	259463	73.1	59.6	2.1	0	0	41.1	33.5	54	1	2	2	Weekday
5/14/2019	3270	14460	Boston	4684	4534	0	0	4475825	688130	28568	87801	596873	45.3	40.4	12.8	0.93	0	82	72.5	70.5	0	0	0	Weekday
5/14/2019	3270	16980	Chicago	14127	13144	0	0	8636309	1255211	29968	70408	1126156	55.7	36.8	4	0	0	77.4	65.3	73.2	0	0	1	Weekday
5/14/2019	3270	18140	Columbus	135	123	0	0	1543744	186067	3161	63536	240136	52.7	40.5	7.2	0.01	0	40.5	32.8	49.9	2	2	2	Weekday
5/14/2019	3270	33460	Minneapolis	1568	1423	0	0	2877365	398607	13968	77580	460217	61	41.9	5.1	0	0	70.5	57	83.5	0	0	1	Weekday
5/14/2019	3270	35620	New York	41635	39865	0	0	18776233	2926528	63956	77830	1647942	46.7	43.4	3.1	0.69	0	88.3	84.3	70	0	0	0	Weekday
5/14/2019	3270	37980	Philadelphia	1499	1425	0	0	5538175	875476	16174	69579	708979	51.4	43.8	7.2	0.79	0	78.8	66.8	67.4	1	0	1	Weekday
5/14/2019	3270	38300	Pittsburgh	225	206	0	0	1715050	335546	3438	60320	276237	46.5	41.1	6.6	0.15	0	62.9	56	57.3	1	1	1	Weekday
5/14/2019	3270	38900	Portland	693	640	0	0	2075505	291216	25039	75816	312207	60.8	47.2	5.6	0	0	66.6	51.6	82.4	0	1	1	Weekday
5/14/2019	3270	41860	San Francisco	7171	7038	0	0	3565427	544947	42590	105109	415772	58.1	47.8	9.6	0	0	84.4	80.3	72.2	0	0	0	Weekday
5/14/2019	3270	47900	Washington	10457	10093	0	0	5051789	641107	27378	103474	639629	57.1	44.9	8	0.34	0	75.9	70.7	69.1	1	0	0	Weekday
5/15/2019	3271	12420	Austin	283	261	0	0	1666878	171239	8232	77129	259463	74.8	63.2	1.9	0	0	41.1	33.5	54	1	2	2	Weekday
5/15/2019	3271	14460	Boston	7634	7265	0	0	4475825	688130	28568	87801	596873	50.9	38.7	8.1	0.04	0	82	72.5	70.5	0	0	0	Weekday
5/15/2019	3271	16980	Chicago	15416	14230	0	0	8636309	1255211	29968	70408	1126156	63.6	43.2	3.1	0	0	77.4	65.3	73.2	0	0	1	Weekday
5/15/2019	3271	18140	Columbus	129	121	0	0	1543744	186067	3161	63536	240136	57.5	41.6	4.4	0	0	40.5	32.8	49.9	2	2	2	Weekday
5/15/2019	3271	33460	Minneapolis	1883	1653	0	0	2877365	398607	13968	77580	460217	65	46.8	4.6	0.16	0	70.5	57	83.5	0	0	1	Weekday
5/15/2019	3271	35620	New York	72091	67106	0	0	18776233	2926528	63956	77830	1647942	53.5	42.3	3.1	0.31	1.2	88.3	84.3	70	0	0	0	Weekday
5/15/2019	3271	37980	Philadelphia	2232	2097	0	0	5538175	875476	16174	69579	708979	57.2	40.6	8.3	0.01	0	78.8	66.8	67.4	1	0	1	Weekday
5/15/2019	3271	38300	Pittsburgh	257	232	0	0	1715050	335546	3438	60320	276237	54.4	40.3	6.4	0.01	0	62.9	56	57.3	1	1	1	Weekday
5/15/2019	3271	38900	Portland	847	794	0	0	2075505	291216	25039	75816	312207	58	50.5	4.8	0.11	0	66.6	51.6	82.4	0	1	1	Weekday
5/15/2019	3271	41860	San Francisco	3677	3622	0	0	3565427	544947	42590	105109	415772	60.1	51	9.4	0	0	84.4	80.3	72.2	0	0	0	Weekday
5/15/2019	3271	47900	Washington	11667	11187	0	0	5051789	641107	27378	103474	639629	61.8	41	9	0	0	75.9	70.7	69.1	1	0	0	Weekday
5/16/2019	3272	12420	Austin	312	274	0	0	1666878	171239	8232	77129	259463	76	63.2	3.3	0	0	41.1	33.5	54	1	2	2	Weekday
5/16/2019	3272	14460	Boston	8357	7838	0	0	4475825	688130	28568	87801	596873	57.3	44.2	5.2	0.01	0	82	72.5	70.5	0	0	0	Weekday
5/16/2019	3272	16980	Chicago	13316	12432	0	0	8636309	1255211	29968	70408	1126156	67	54.9	8	0	0	77.4	65.3	73.2	0	0	1	Weekday
5/16/2019	3272	18140	Columbus	159	151	0	0	1543744	186067	3161	63536	240136	64.4	48	6.1	0	0	40.5	32.8	49.9	2	2	2	Weekday
5/16/2019	3272	33460	Minneapolis	1625	1465	0	0	2877365	398607	13968	77580	460217	72.6	52.4	8.6	0.35	0	70.5	57	83.5	0	0	1	Weekday
5/16/2019	3272	35620	New York	75236	69848	0	0	18776233	2926528	63956	77830	1647942	62.8	44.8	3	0.12	1.2	88.3	84.3	70	0	0	0	Weekday
5/16/2019	3272	37980	Philadelphia	2333	2168	0	0	5538175	875476	16174	69579	708979	66.3	44.5	6.6	0	0	78.8	66.8	67.4	1	0	1	Weekday
5/16/2019	3272	38300	Pittsburgh	288	259	0	0	1715050	335546	3438	60320	276237	62.6	45.8	7.5	0.03	0	62.9	56	57.3	1	1	1	Weekday
5/16/2019	3272	38900	Portland	921	840	0	0	2075505	291216	25039	75816	312207	58.3	52.6	4.6	0.19	0	66.6	51.6	82.4	0	1	1	Weekday
5/16/2019	3272	41860	San Francisco	5129	5060	0	0	3565427	544947	42590	105109	415772	56.7	48.7	13.2	0.47	0	84.4	80.3	72.2	0	0	0	Weekday
5/16/2019	3272	47900	Washington	11539	11022	0	0	5051789	641107	27378	103474	639629	66.5	48.2	5.9	0	0	75.9	70.7	69.1	1	0	0	Weekday
5/17/2019	3273	12420	Austin	364	313	0	0	1666878	171239	8232	77129	259463	79.2	68.3	6.4	0	0	41.1	33.5	54	1	2	2	Weekday
5/17/2019	3273	14460	Boston	5534	5194	0	0	4475825	688130	28568	87801	596873	55.3	50.6	3.9	0	0	82	72.5	70.5	0	0	0	Weekday
5/17/2019	3273	16980	Chicago	8896	8552	0	0	8636309	1255211	29968	70408	1126156	57.5	50.7	9.2	0.28	0	77.4	65.3	73.2	0	0	1	Weekday
5/17/2019	3273	18140	Columbus	135	121	0	0	1543744	186067	3161	63536	240136	69.1	59.8	8.5	0.93	0	40.5	32.8	49.9	2	2	2	Weekday
5/17/2019	3273	33460	Minneapolis	1606	1431	0	0	2877365	398607	13968	77580	460217	60.5	42.2	9.7	0.48	0	70.5	57	83.5	0	0	1	Weekday
5/17/2019	3273	35620	New York	69809	65119	0	0	18776233	2926528	63956	77830	1647942	67.8	51.5	3.7	0.01	1.2	88.3	84.3	70	0	0	0	Weekday
5/17/2019	3273	37980	Philadelphia	2297	2139	0	0	5538175	875476	16174	69579	708979	69.3	53.2	7.8	0	0	78.8	66.8	67.4	1	0	1	Weekday
5/17/2019	3273	38300	Pittsburgh	290	266	0	0	1715050	335546	3438	60320	276237	64.9	55.8	7	0.07	0	62.9	56	57.3	1	1	1	Weekday
5/17/2019	3273	38900	Portland	1103	997	0	0	2075505	291216	25039	75816	312207	57.8	46.8	7.2	0.03	0	66.6	51.6	82.4	0	1	1	Weekday
5/17/2019	3273	41860	San Francisco	6818	6640	0	0	3565427	544947	42590	105109	415772	56.8	44.9	14	0.29	0	84.4	80.3	72.2	0	0	0	Weekday
5/17/2019	3273	47900	Washington	12603	11832	0	0	5051789	641107	27378	103474	639629	67.5	56.5	6	0.01	0	75.9	70.7	69.1	1	0	0	Weekday
5/18/2019	3274	12420	Austin	267	222	0	0	1666878	171239	8232	77129	259463	79.2	71.8	7.8	0.01	0	41.1	33.5	54	1	2	2	Weekend
5/18/2019	3274	14460	Boston	7742	6630	0	0	4475825	688130	28568	87801	596873	61.8	45.4	9.8	0.24	0	82	72.5	70.5	0	0	0	Weekend
5/18/2019	3274	16980	Chicago	8879	7690	0	0	8636309	1255211	29968	70408	1126156	58	50	7.8	0.13	0	77.4	65.3	73.2	0	0	1	Weekend
5/18/2019	3274	18140	Columbus	338	280	0	0	1543744	186067	3161	63536	240136	73.4	61.9	6.5	0.01	0	40.5	32.8	49.9	2	2	2	Weekend
5/18/2019	3274	33460	Minneapolis	728	677	0	0	2877365	398607	13968	77580	460217	53	43.4	13.8	0.55	0	70.5	57	83.5	0	0	1	Weekend
5/18/2019	3274	35620	New York	69142	61777	0	0	18776233	2926528	63956	77830	1647942	65.4	46.4	2.7	0.03	0	88.3	84.3	70	0	0	0	Weekend
5/18/2019	3274	37980	Philadelphia	2255	1988	0	0	5538175	875476	16174	69579	708979	69.1	54.7	5.9	0.07	0	78.8	66.8	67.4	1	0	1	Weekend
5/18/2019	3274	38300	Pittsburgh	247	200	0	0	1715050	335546	3438	60320	276237	66.3	61.3	4.3	0.2	0	62.9	56	57.3	1	1	1	Weekend
5/18/2019	3274	38900	Portland	1018	873	0	0	2075505	291216	25039	75816	312207	59.3	45.9	6.6	0	0	66.6	51.6	82.4	0	1	1	Weekend
5/18/2019	3274	41860	San Francisco	1419	1371	0	0	3565427	544947	42590	105109	415772	54.8	46.1	8.8	0	0	84.4	80.3	72.2	0	0	0	Weekend
5/18/2019	3274	47900	Washington	11182	10133	0	0	5051789	641107	27378	103474	639629	74.7	63.1	4	0	0	75.9	70.7	69.1	1	0	0	Weekend
5/19/2019	3275	12420	Austin	284	224	0	0	1666878	171239	8232	77129	259463	82	72.2	3.5	0.05	0	41.1	33.5	54	1	2	2	Weekend
5/19/2019	3275	14460	Boston	5256	4700	0	0	4475825	688130	28568	87801	596873	60.3	48.8	11.4	0	0	82	72.5	70.5	0	0	0	Weekend
5/19/2019	3275	16980	Chicago	8298	7303	0	0	8636309	1255211	29968	70408	1126156	66.1	59.2	10.7	0.47	0	77.4	65.3	73.2	0	0	1	Weekend
5/19/2019	3275	18140	Columbus	149	133	0	0	1543744	186067	3161	63536	240136	74.3	60.6	9.6	0.04	0	40.5	32.8	49.9	2	2	2	Weekend
5/19/2019	3275	33460	Minneapolis	145	141	0	0	2877365	398607	13968	77580	460217	44.5	40.2	13.5	0.57	0	70.5	57	83.5	0	0	1	Weekend
5/19/2019	3275	35620	New York	66075	58975	0	0	18776233	2926528	63956	77830	1647942	66.9	55.1	2.2	0	0	88.3	84.3	70	0	0	0	Weekend
5/19/2019	3275	37980	Philadelphia	1786	1612	0	0	5538175	875476	16174	69579	708979	71.2	59	6.1	0	0	78.8	66.8	67.4	1	0	1	Weekend
5/19/2019	3275	38300	Pittsburgh	202	154	0	0	1715050	335546	3438	60320	276237	73.9	61	9.3	0.02	0	62.9	56	57.3	1	1	1	Weekend
5/19/2019	3275	38900	Portland	858	709	0	0	2075505	291216	25039	75816	312207	57.8	48.8	6.2	0.6	0	66.6	51.6	82.4	0	1	1	Weekend
5/19/2019	3275	41860	San Francisco	3153	2975	0	0	3565427	544947	42590	105109	415772	55.5	48.6	9.1	0.84	0	84.4	80.3	72.2	0	0	0	Weekend
5/19/2019	3275	47900	Washington	10035	9193	0	0	5051789	641107	27378	103474	639629	74.5	65.2	7.6	0.24	0	75.9	70.7	69.1	1	0	0	Weekend
5/20/2019	3276	12420	Austin	247	221	0	0	1666878	171239	8232	77129	259463	82	71.7	8	0	0	41.1	33.5	54	1	2	2	Weekday
5/20/2019	3276	14460	Boston	7999	7471	0	0	4475825	688130	28568	87801	596873	72.7	62.1	12.5	0.35	0	82	72.5	70.5	0	0	0	Weekday
5/20/2019	3276	16980	Chicago	11688	10997	0	0	8636309	1255211	29968	70408	1126156	54.1	43.4	11.5	0.29	0	77.4	65.3	73.2	0	0	1	Weekday
5/20/2019	3276	18140	Columbus	91	87	0	0	1543744	186067	3161	63536	240136	65.2	55.4	10.4	0.05	0	40.5	32.8	49.9	2	2	2	Weekday
5/20/2019	3276	33460	Minneapolis	1216	1098	0	0	2877365	398607	13968	77580	460217	46.5	35	6.5	0.36	0	70.5	57	83.5	0	0	1	Weekday
5/20/2019	3276	35620	New York	72004	66986	0	0	18776233	2926528	63956	77830	1647942	74.9	63.6	4	0.06	0	88.3	84.3	70	0	0	0	Weekday
5/20/2019	3276	37980	Philadelphia	2110	1961	0	0	5538175	875476	16174	69579	708979	79.2	63.8	10	0	0	78.8	66.8	67.4	1	0	1	Weekday
5/20/2019	3276	38300	Pittsburgh	209	185	0	0	1715050	335546	3438	60320	276237	68.5	57.8	11.2	0.03	0	62.9	56	57.3	1	1	1	Weekday
5/20/2019	3276	38900	Portland	1148	1040	0	0	2075505	291216	25039	75816	312207	57.9	47.3	6	0.41	0	66.6	51.6	82.4	0	1	1	Weekday
5/20/2019	3276	41860	San Francisco	7258	7070	0	0	3565427	544947	42590	105109	415772	55.3	47.1	7.8	0.28	0	84.4	80.3	72.2	0	0	0	Weekday
5/20/2019	3276	47900	Washington	10837	10333	0	0	5051789	641107	27378	103474	639629	79.9	64	10.3	0	0	75.9	70.7	69.1	1	0	0	Weekday
5/21/2019	3277	12420	Austin	234	209	0	0	1666878	171239	8232	77129	259463	78.8	63.5	6.2	0	0	41.1	33.5	54	1	2	2	Weekday
5/21/2019	3277	14460	Boston	8993	8435	0	0	4475825	688130	28568	87801	596873	67.1	44.1	15.9	0.13	0	82	72.5	70.5	0	0	0	Weekday
5/21/2019	3277	16980	Chicago	8196	7910	0	0	8636309	1255211	29968	70408	1126156	49.5	40.6	10.2	0.05	0	77.4	65.3	73.2	0	0	1	Weekday
5/21/2019	3277	18140	Columbus	101	89	0	0	1543744	186067	3161	63536	240136	54.6	41.5	7.7	0	0	40.5	32.8	49.9	2	2	2	Weekday
5/21/2019	3277	33460	Minneapolis	769	728	0	0	2877365	398607	13968	77580	460217	54.7	38.2	10.4	0	0	70.5	57	83.5	0	0	1	Weekday
5/21/2019	3277	35620	New York	76696	71487	0	0	18776233	2926528	63956	77830	1647942	66.1	40.7	5.9	0	0	88.3	84.3	70	0	0	0	Weekday
5/21/2019	3277	37980	Philadelphia	2540	2386	0	0	5538175	875476	16174	69579	708979	69.7	44.1	13.1	0	0	78.8	66.8	67.4	1	0	1	Weekday
5/21/2019	3277	38300	Pittsburgh	261	242	0	0	1715050	335546	3438	60320	276237	54.3	41.1	6.2	0.01	0	62.9	56	57.3	1	1	1	Weekday
5/21/2019	3277	38900	Portland	1008	902	0	0	2075505	291216	25039	75816	312207	57.1	45.7	5.3	0.05	0	66.6	51.6	82.4	0	1	1	Weekday
5/21/2019	3277	41860	San Francisco	5842	5724	0	0	3565427	544947	42590	105109	415772	56.7	48.5	12.4	0.02	0	84.4	80.3	72.2	0	0	0	Weekday
5/21/2019	3277	47900	Washington	12124	11625	0	0	5051789	641107	27378	103474	639629	70.1	47.3	11.5	0	0	75.9	70.7	69.1	1	0	0	Weekday
5/22/2019	3278	12420	Austin	245	215	0	0	1666878	171239	8232	77129	259463	81.1	67.1	7	0.16	0	41.1	33.5	54	1	2	2	Weekday
5/22/2019	3278	14460	Boston	8581	8061	0	0	4475825	688130	28568	87801	596873	60.8	35.6	13	0	0	82	72.5	70.5	0	0	0	Weekday
5/22/2019	3278	16980	Chicago	15770	14285	0	0	8636309	1255211	29968	70408	1126156	63.9	52.1	12.8	0.79	0	77.4	65.3	73.2	0	0	1	Weekday
5/22/2019	3278	18140	Columbus	128	124	0	0	1543744	186067	3161	63536	240136	65.2	49.8	8.8	0	0	40.5	32.8	49.9	2	2	2	Weekday
5/22/2019	3278	33460	Minneapolis	728	689	0	0	2877365	398607	13968	77580	460217	52.8	46.1	16.4	0.72	0	70.5	57	83.5	0	0	1	Weekday
5/22/2019	3278	35620	New York	79181	73763	0	0	18776233	2926528	63956	77830	1647942	64.4	36.1	3.5	0	0	88.3	84.3	70	0	0	0	Weekday
5/22/2019	3278	37980	Philadelphia	2456	2312	0	0	5538175	875476	16174	69579	708979	65.6	37.3	6.2	0	0	78.8	66.8	67.4	1	0	1	Weekday
5/22/2019	3278	38300	Pittsburgh	297	267	0	0	1715050	335546	3438	60320	276237	61.5	47.9	5.4	0	0	62.9	56	57.3	1	1	1	Weekday
5/22/2019	3278	38900	Portland	1199	1088	0	0	2075505	291216	25039	75816	312207	60.1	49.4	3.9	0	0	66.6	51.6	82.4	0	1	1	Weekday
5/22/2019	3278	41860	San Francisco	7543	7363	0	0	3565427	544947	42590	105109	415772	57.5	48.7	14	0.06	0	84.4	80.3	72.2	0	0	0	Weekday
5/22/2019	3278	47900	Washington	12066	11550	0	0	5051789	641107	27378	103474	639629	65.2	43.9	6.3	0	0	75.9	70.7	69.1	1	0	0	Weekday
5/23/2019	3279	12420	Austin	234	205	0	0	1666878	171239	8232	77129	259463	82.8	71.2	8.1	0	0	41.1	33.5	54	1	2	2	Weekday
5/23/2019	3279	14460	Boston	7930	7481	0	0	4475825	688130	28568	87801	596873	60.6	45.2	12	0	0	82	72.5	70.5	0	0	0	Weekday
5/23/2019	3279	16980	Chicago	16668	15203	0	0	8636309	1255211	29968	70408	1126156	72.1	56.4	13.1	0.02	0	77.4	65.3	73.2	0	0	1	Weekday
5/23/2019	3279	18140	Columbus	83	82	0	0	1543744	186067	3161	63536	240136	72.6	64.9	8.1	0	0	40.5	32.8	49.9	2	2	2	Weekday
5/23/2019	3279	33460	Minneapolis	1112	1030	0	0	2877365	398607	13968	77580	460217	56.5	45.5	11.4	0.38	0	70.5	57	83.5	0	0	1	Weekday
5/23/2019	3279	35620	New York	54890	51809	0	0	18776233	2926528	63956	77830	1647942	64.2	51.5	3.3	0.27	1.2	88.3	84.3	70	0	0	0	Weekday
5/23/2019	3279	37980	Philadelphia	2071	1946	0	0	5538175	875476	16174	69579	708979	66.5	51.3	6.6	0	0	78.8	66.8	67.4	1	0	1	Weekday
5/23/2019	3279	38300	Pittsburgh	296	252	0	0	1715050	335546	3438	60320	276237	72.3	60.9	9.3	0	0	62.9	56	57.3	1	1	1	Weekday
5/23/2019	3279	38900	Portland	1194	1054	0	0	2075505	291216	25039	75816	312207	61.7	52.2	4.8	0.11	0	66.6	51.6	82.4	0	1	1	Weekday
5/23/2019	3279	41860	San Francisco	7151	7012	0	0	3565427	544947	42590	105109	415772	59.8	51.6	10.1	0	0	84.4	80.3	72.2	0	0	0	Weekday
5/23/2019	3279	47900	Washington	10817	10407	0	0	5051789	641107	27378	103474	639629	69.6	56.2	9.1	0	0	75.9	70.7	69.1	1	0	0	Weekday
5/24/2019	3280	12420	Austin	203	178	0	0	1666878	171239	8232	77129	259463	82.3	70.5	8.9	0	0	41.1	33.5	54	1	2	2	Weekday
5/24/2019	3280	14460	Boston	7535	7032	0	0	4475825	688130	28568	87801	596873	65.1	52.2	15.7	0.12	0	82	72.5	70.5	0	0	0	Weekday
5/24/2019	3280	16980	Chicago	10561	9788	0	0	8636309	1255211	29968	70408	1126156	64.5	52.2	7.1	0.06	0	77.4	65.3	73.2	0	0	1	Weekday
5/24/2019	3280	18140	Columbus	159	139	0	0	1543744	186067	3161	63536	240136	71.7	57.6	4.2	0.08	0	40.5	32.8	49.9	2	2	2	Weekday
5/24/2019	3280	33460	Minneapolis	975	881	0	0	2877365	398607	13968	77580	460217	56.9	50.4	8.1	0.01	0	70.5	57	83.5	0	0	1	Weekday
5/24/2019	3280	35620	New York	71968	66250	0	0	18776233	2926528	63956	77830	1647942	68.8	55	6.8	0.21	1.2	88.3	84.3	70	0	0	0	Weekday
5/24/2019	3280	37980	Philadelphia	2393	2207	0	0	5538175	875476	16174	69579	708979	73.1	56.4	12.3	0.56	0	78.8	66.8	67.4	1	0	1	Weekday
5/24/2019	3280	38300	Pittsburgh	316	274	0	0	1715050	335546	3438	60320	276237	69	55.3	6.1	0.08	0	62.9	56	57.3	1	1	1	Weekday
5/24/2019	3280	38900	Portland	925	841	0	0	2075505	291216	25039	75816	312207	61.4	49.5	6.6	0	0	66.6	51.6	82.4	0	1	1	Weekday
5/24/2019	3280	41860	San Francisco	6081	5901	0	0	3565427	544947	42590	105109	415772	60.5	50.4	7.4	0	0	84.4	80.3	72.2	0	0	0	Weekday
5/24/2019	3280	47900	Washington	11728	11062	0	0	5051789	641107	27378	103474	639629	75.3	59.6	10.4	0.31	0	75.9	70.7	69.1	1	0	0	Weekday
5/25/2019	3281	12420	Austin	236	180	0	0	1666878	171239	8232	77129	259463	80.6	69	7.8	0	0	41.1	33.5	54	1	2	2	Weekend
5/25/2019	3281	14460	Boston	6542	5538	0	0	4475825	688130	28568	87801	596873	61.2	44.7	8.3	0	0	82	72.5	70.5	0	0	0	Weekend
5/25/2019	3281	16980	Chicago	13362	11001	0	0	8636309	1255211	29968	70408	1126156	76.4	64.4	10.2	0.05	0	77.4	65.3	73.2	0	0	1	Weekend
5/25/2019	3281	18140	Columbus	271	215	0	0	1543744	186067	3161	63536	240136	75.1	63.6	7.7	0	0	40.5	32.8	49.9	2	2	2	Weekend
5/25/2019	3281	33460	Minneapolis	2373	1875	0	0	2877365	398607	13968	77580	460217	65.3	51.4	10.1	0.03	0	70.5	57	83.5	0	0	1	Weekend
5/25/2019	3281	35620	New York	55776	49539	0	0	18776233	2926528	63956	77830	1647942	63	48.6	3.5	0	1.2	88.3	84.3	70	0	0	0	Weekend
5/25/2019	3281	37980	Philadelphia	1905	1686	0	0	5538175	875476	16174	69579	708979	67.2	51	8.2	0.06	0	78.8	66.8	67.4	1	0	1	Weekend
5/25/2019	3281	38300	Pittsburgh	373	293	0	0	1715050	335546	3438	60320	276237	71.1	60.4	6.2	0	0	62.9	56	57.3	1	1	1	Weekend
5/25/2019	3281	38900	Portland	554	501	0	0	2075505	291216	25039	75816	312207	54.9	44.9	6.4	0.05	0	66.6	51.6	82.4	0	1	1	Weekend
5/25/2019	3281	41860	San Francisco	3524	3296	0	0	3565427	544947	42590	105109	415772	58.1	48.6	11.3	0	0	84.4	80.3	72.2	0	0	0	Weekend
5/25/2019	3281	47900	Washington	10116	8916	0	0	5051789	641107	27378	103474	639629	73.7	57.3	6.5	0	0	75.9	70.7	69.1	1	0	0	Weekend
5/26/2019	3282	12420	Austin	278	210	0	0	1666878	171239	8232	77129	259463	80.9	67.4	6.7	0	0	41.1	33.5	54	1	2	2	Weekend
5/26/2019	3282	14460	Boston	6336	5249	0	0	4475825	688130	28568	87801	596873	70.5	51.9	12.3	0.26	0	82	72.5	70.5	0	0	0	Weekend
5/26/2019	3282	16980	Chicago	10252	8504	0	0	8636309	1255211	29968	70408	1126156	70.9	59.8	6.2	0	0	77.4	65.3	73.2	0	0	1	Weekend
5/26/2019	3282	18140	Columbus	299	235	0	0	1543744	186067	3161	63536	240136	72.9	63.6	4.3	0	0	40.5	32.8	49.9	2	2	2	Weekend
5/26/2019	3282	33460	Minneapolis	2603	2113	0	0	2877365	398607	13968	77580	460217	60.8	46.3	3.8	0	0	70.5	57	83.5	0	0	1	Weekend
5/26/2019	3282	35620	New York	46444	41312	0	0	18776233	2926528	63956	77830	1647942	70.3	58.1	4.1	0	0	88.3	84.3	70	0	0	0	Weekend
5/26/2019	3282	37980	Philadelphia	2043	1719	0	0	5538175	875476	16174	69579	708979	72.5	61.3	7	0.14	0	78.8	66.8	67.4	1	0	1	Weekend
5/26/2019	3282	38300	Pittsburgh	259	214	0	0	1715050	335546	3438	60320	276237	70.7	63.9	7.4	0.04	0	62.9	56	57.3	1	1	1	Weekend
5/26/2019	3282	38900	Portland	1351	1112	0	0	2075505	291216	25039	75816	312207	55.7	48.3	4.1	0.37	0	66.6	51.6	82.4	0	1	1	Weekend
5/26/2019	3282	41860	San Francisco	2646	2472	0	0	3565427	544947	42590	105109	415772	56.4	45.6	16.4	0	0	84.4	80.3	72.2	0	0	0	Weekend
5/26/2019	3282	47900	Washington	9529	8458	0	0	5051789	641107	27378	103474	639629	77.4	66.8	6	0	0	75.9	70.7	69.1	1	0	0	Weekend
5/27/2019	3283	12420	Austin	245	195	0	0	1666878	171239	8232	77129	259463	80	67.2	6.1	0	0	41.1	33.5	54	1	2	2	BankHoliday
5/27/2019	3283	14460	Boston	6919	5859	0	0	4475825	688130	28568	87801	596873	69	52.2	8.7	0.23	0	82	72.5	70.5	0	0	0	BankHoliday
5/27/2019	3283	16980	Chicago	6136	5291	0	0	8636309	1255211	29968	70408	1126156	62.7	53.5	6.7	0.01	0	77.4	65.3	73.2	0	0	1	BankHoliday
5/27/2019	3283	18140	Columbus	260	214	0	0	1543744	186067	3161	63536	240136	72.3	59.1	5.5	0.13	0	40.5	32.8	49.9	2	2	2	BankHoliday
5/27/2019	3283	33460	Minneapolis	242	206	0	0	2877365	398607	13968	77580	460217	59.9	50.6	8.5	0.03	0	70.5	57	83.5	0	0	1	BankHoliday
5/27/2019	3283	35620	New York	61881	54528	0	0	18776233	2926528	63956	77830	1647942	72.3	54.3	3.6	0.2	0	88.3	84.3	70	0	0	0	BankHoliday
5/27/2019	3283	37980	Philadelphia	2068	1794	0	0	5538175	875476	16174	69579	708979	75.6	57.6	6.8	0.01	0	78.8	66.8	67.4	1	0	1	BankHoliday
5/27/2019	3283	38300	Pittsburgh	255	183	0	0	1715050	335546	3438	60320	276237	68.3	58.8	3.4	0.11	0	62.9	56	57.3	1	1	1	BankHoliday
5/27/2019	3283	38900	Portland	874	746	0	0	2075505	291216	25039	75816	312207	63.9	53.3	5.1	0	0	66.6	51.6	82.4	0	1	1	BankHoliday
5/27/2019	3283	41860	San Francisco	2912	2711	0	0	3565427	544947	42590	105109	415772	55.7	47.5	11.2	0	0	84.4	80.3	72.2	0	0	0	BankHoliday
5/27/2019	3283	47900	Washington	9595	8588	0	0	5051789	641107	27378	103474	639629	77.5	64.3	7.9	0.24	0	75.9	70.7	69.1	1	0	0	BankHoliday
5/28/2019	3284	12420	Austin	188	167	0	0	1666878	171239	8232	77129	259463	79.7	69.1	6.7	0	0	41.1	33.5	54	1	2	2	Weekday
5/28/2019	3284	14460	Boston	4398	4254	0	0	4475825	688130	28568	87801	596873	57.6	45.4	9.8	0	0	82	72.5	70.5	0	0	0	Weekday
5/28/2019	3284	16980	Chicago	10444	9961	0	0	8636309	1255211	29968	70408	1126156	65.7	61	7.9	1.28	0	77.4	65.3	73.2	0	0	1	Weekday
5/28/2019	3284	18140	Columbus	122	108	0	0	1543744	186067	3161	63536	240136	76.8	64.9	9.3	0.61	0	40.5	32.8	49.9	2	2	2	Weekday
5/28/2019	3284	33460	Minneapolis	1263	1133	0	0	2877365	398607	13968	77580	460217	53.1	46.8	9.4	1.8	0	70.5	57	83.5	0	0	1	Weekday
5/28/2019	3284	35620	New York	57786	54563	0	0	18776233	2926528	63956	77830	1647942	67.2	55.8	3.4	0	0	88.3	84.3	70	0	0	0	Weekday
5/28/2019	3284	37980	Philadelphia	1725	1638	0	0	5538175	875476	16174	69579	708979	72.3	61.4	6.7	0	0	78.8	66.8	67.4	1	0	1	Weekday
5/28/2019	3284	38300	Pittsburgh	219	206	0	0	1715050	335546	3438	60320	276237	72.5	62.8	9.1	0.27	0	62.9	56	57.3	1	1	1	Weekday
5/28/2019	3284	38900	Portland	1027	945	0	0	2075505	291216	25039	75816	312207	61.7	51.8	4.6	0	0	66.6	51.6	82.4	0	1	1	Weekday
5/28/2019	3284	41860	San Francisco	6891	6725	0	0	3565427	544947	42590	105109	415772	57.4	49.2	11.1	0	0	84.4	80.3	72.2	0	0	0	Weekday
5/28/2019	3284	47900	Washington	9472	9118	0	0	5051789	641107	27378	103474	639629	77.6	66.9	7.7	0.19	0	75.9	70.7	69.1	1	0	0	Weekday
5/29/2019	3285	12420	Austin	194	168	0	0	1666878	171239	8232	77129	259463	82.5	71.3	6.5	0	0	41.1	33.5	54	1	2	2	Weekday
5/29/2019	3285	14460	Boston	7360	7041	0	0	4475825	688130	28568	87801	596873	52.3	47.1	9.1	0.3	0	82	72.5	70.5	0	0	0	Weekday
5/29/2019	3285	16980	Chicago	14051	13141	0	0	8636309	1255211	29968	70408	1126156	60	55.2	7.1	0.74	0	77.4	65.3	73.2	0	0	1	Weekday
5/29/2019	3285	18140	Columbus	156	151	0	0	1543744	186067	3161	63536	240136	76.8	64.1	9.1	0.01	0	40.5	32.8	49.9	2	2	2	Weekday
5/29/2019	3285	33460	Minneapolis	1428	1284	0	0	2877365	398607	13968	77580	460217	61.7	51.3	3.3	0	0	70.5	57	83.5	0	0	1	Weekday
5/29/2019	3285	35620	New York	53466	50684	0	0	18776233	2926528	63956	77830	1647942	65.6	60.2	3.8	0.18	0	88.3	84.3	70	0	0	0	Weekday
5/29/2019	3285	37980	Philadelphia	1963	1860	0	0	5538175	875476	16174	69579	708979	77.4	65.3	8.9	0.35	0	78.8	66.8	67.4	1	0	1	Weekday
5/29/2019	3285	38300	Pittsburgh	146	139	0	0	1715050	335546	3438	60320	276237	70.3	66.4	7.3	0.35	0	62.9	56	57.3	1	1	1	Weekday
5/29/2019	3285	38900	Portland	1126	1018	0	0	2075505	291216	25039	75816	312207	61.3	49	4.2	0	0	66.6	51.6	82.4	0	1	1	Weekday
5/29/2019	3285	41860	San Francisco	7491	7327	0	0	3565427	544947	42590	105109	415772	58.5	49.6	9.4	0	0	84.4	80.3	72.2	0	0	0	Weekday
5/29/2019	3285	47900	Washington	11431	10989	0	0	5051789	641107	27378	103474	639629	82.8	69.1	7.8	0	0	75.9	70.7	69.1	1	0	0	Weekday
5/30/2019	3286	12420	Austin	209	181	0	0	1666878	171239	8232	77129	259463	78.1	70	3.9	0	0	41.1	33.5	54	1	2	2	Weekday
5/30/2019	3286	14460	Boston	8216	7724	0	0	4475825	688130	28568	87801	596873	55.9	49.6	6.1	0	0	82	72.5	70.5	0	0	0	Weekday
5/30/2019	3286	16980	Chicago	15325	14142	0	0	8636309	1255211	29968	70408	1126156	66.9	58.2	5.7	0.13	0	77.4	65.3	73.2	0	0	1	Weekday
5/30/2019	3286	18140	Columbus	129	115	0	0	1543744	186067	3161	63536	240136	71	64.8	6.3	0.09	0	40.5	32.8	49.9	2	2	2	Weekday
5/30/2019	3286	33460	Minneapolis	1527	1389	0	0	2877365	398607	13968	77580	460217	67.4	49	2.7	0	0	70.5	57	83.5	0	0	1	Weekday
5/30/2019	3286	35620	New York	50835	48112	0	0	18776233	2926528	63956	77830	1647942	60	57	3.3	0.79	0	88.3	84.3	70	0	0	0	Weekday
5/30/2019	3286	37980	Philadelphia	2059	1938	0	0	5538175	875476	16174	69579	708979	74.5	66.2	5.7	0.2	0	78.8	66.8	67.4	1	0	1	Weekday
5/30/2019	3286	38300	Pittsburgh	147	137	0	0	1715050	335546	3438	60320	276237	67.6	65.4	7.8	1.16	0	62.9	56	57.3	1	1	1	Weekday
5/30/2019	3286	38900	Portland	1132	1022	0	0	2075505	291216	25039	75816	312207	63.7	51.3	5.1	0	0	66.6	51.6	82.4	0	1	1	Weekday
5/30/2019	3286	41860	San Francisco	6950	6826	0	0	3565427	544947	42590	105109	415772	55.5	49.2	12.1	0	0	84.4	80.3	72.2	0	0	0	Weekday
5/30/2019	3286	47900	Washington	10047	9701	0	0	5051789	641107	27378	103474	639629	80.2	63.3	6.6	0	0	75.9	70.7	69.1	1	0	0	Weekday
5/31/2019	3287	12420	Austin	198	178	0	0	1666878	171239	8232	77129	259463	80	69.2	2.7	0.48	0	41.1	33.5	54	1	2	2	Weekday
5/31/2019	3287	14460	Boston	8904	8290	0	0	4475825	688130	28568	87801	596873	62.7	54.2	8.6	0.3	0	82	72.5	70.5	0	0	0	Weekday
5/31/2019	3287	16980	Chicago	17409	15735	0	0	8636309	1255211	29968	70408	1126156	71.4	57.9	6.9	0	0	77.4	65.3	73.2	0	0	1	Weekday
5/31/2019	3287	18140	Columbus	103	95	0	0	1543744	186067	3161	63536	240136	68.5	59.3	3.4	0.01	0	40.5	32.8	49.9	2	2	2	Weekday
5/31/2019	3287	33460	Minneapolis	1626	1444	0	0	2877365	398607	13968	77580	460217	75.7	53.8	7.8	0	0	70.5	57	83.5	0	0	1	Weekday
5/31/2019	3287	35620	New York	80032	73774	0	0	18776233	2926528	63956	77830	1647942	69.1	60.1	1.5	0.95	0	88.3	84.3	70	0	0	0	Weekday
5/31/2019	3287	37980	Philadelphia	2651	2487	0	0	5538175	875476	16174	69579	708979	73.8	61.9	7.8	0.09	0	78.8	66.8	67.4	1	0	1	Weekday
5/31/2019	3287	38300	Pittsburgh	293	263	0	0	1715050	335546	3438	60320	276237	67	58.5	5.1	0.33	0	62.9	56	57.3	1	1	1	Weekday
5/31/2019	3287	38900	Portland	1321	1172	0	0	2075505	291216	25039	75816	312207	65.9	53.2	4.9	0	0	66.6	51.6	82.4	0	1	1	Weekday
5/31/2019	3287	41860	San Francisco	6775	6580	0	0	3565427	544947	42590	105109	415772	57.2	50.1	9.3	0	0	84.4	80.3	72.2	0	0	0	Weekday
5/31/2019	3287	47900	Washington	12021	11463	0	0	5051789	641107	27378	103474	639629	76.4	61.8	6.3	0.29	0	75.9	70.7	69.1	1	0	0	Weekday
6/1/2019	3288	12420	Austin	142	116	0	0	1666878	171239	8232	77129	259463	82.6	70.3	3.9	0	0	41.1	33.5	54	1	2	2	Weekend
6/1/2019	3288	14460	Boston	6511	5738	0	0	4475825	688130	28568	87801	596873	60	54.3	7.1	0.07	0	82	72.5	70.5	0	0	0	Weekend
6/1/2019	3288	16980	Chicago	10081	8974	0	0	8636309	1255211	29968	70408	1126156	71.4	61.1	8.6	0	0	77.4	65.3	73.2	0	0	1	Weekend
6/1/2019	3288	18140	Columbus	247	211	0	0	1543744	186067	3161	63536	240136	68.8	60.4	5.4	0.22	0	40.5	32.8	49.9	2	2	2	Weekend
6/1/2019	3288	33460	Minneapolis	1978	1658	0	0	2877365	398607	13968	77580	460217	67.5	49.5	8.5	0.02	0	70.5	57	83.5	0	0	1	Weekend
6/1/2019	3288	35620	New York	72389	65220	0	0	18776233	2926528	63956	77830	1647942	71.1	56	2.6	0	1.2	88.3	84.3	70	0	0	0	Weekend
6/1/2019	3288	37980	Philadelphia	2252	2012	0	0	5538175	875476	16174	69579	708979	74.1	59.4	3.5	0	0	78.8	66.8	67.4	1	0	1	Weekend
6/1/2019	3288	38300	Pittsburgh	261	204	0	0	1715050	335546	3438	60320	276237	67.1	58.1	6.7	0	0	62.9	56	57.3	1	1	1	Weekend
6/1/2019	3288	38900	Portland	1502	1254	0	0	2075505	291216	25039	75816	312207	67.1	50.4	6.6	0	0	66.6	51.6	82.4	0	1	1	Weekend
6/1/2019	3288	41860	San Francisco	3672	3427	0	0	3565427	544947	42590	105109	415772	58.2	51.7	9.9	0	0	84.4	80.3	72.2	0	0	0	Weekend
6/1/2019	3288	47900	Washington	10777	9826	0	0	5051789	641107	27378	103474	639629	77.1	59.6	4.6	0	0	75.9	70.7	69.1	1	0	0	Weekend
6/2/2019	3289	12420	Austin	151	122	0	0	1666878	171239	8232	77129	259463	83.3	70.3	2.7	0	0	41.1	33.5	54	1	2	2	Weekend
6/2/2019	3289	14460	Boston	6120	5353	0	0	4475825	688130	28568	87801	596873	56.1	52.7	7.5	0	0	82	72.5	70.5	0	0	0	Weekend
6/2/2019	3289	16980	Chicago	13727	11759	0	0	8636309	1255211	29968	70408	1126156	60.9	45.4	7.5	0.03	0	77.4	65.3	73.2	0	0	1	Weekend
6/2/2019	3289	18140	Columbus	236	200	0	0	1543744	186067	3161	63536	240136	69.5	58.6	7.6	0	0	40.5	32.8	49.9	2	2	2	Weekend
6/2/2019	3289	33460	Minneapolis	1883	1517	0	0	2877365	398607	13968	77580	460217	64.7	40.3	7.7	0.07	0	70.5	57	83.5	0	0	1	Weekend
6/2/2019	3289	35620	New York	63602	57124	0	0	18776233	2926528	63956	77830	1647942	71.2	60.1	2.2	0	1.2	88.3	84.3	70	0	0	0	Weekend
6/2/2019	3289	37980	Philadelphia	1889	1710	0	0	5538175	875476	16174	69579	708979	73.4	60.4	5.8	0.01	0	78.8	66.8	67.4	1	0	1	Weekend
6/2/2019	3289	38300	Pittsburgh	205	166	0	0	1715050	335546	3438	60320	276237	64	56.1	7	0.34	0	62.9	56	57.3	1	1	1	Weekend
6/2/2019	3289	38900	Portland	1257	1085	0	0	2075505	291216	25039	75816	312207	64.4	51.4	5.3	0	0	66.6	51.6	82.4	0	1	1	Weekend
6/2/2019	3289	41860	San Francisco	3340	3143	0	0	3565427	544947	42590	105109	415772	60.7	52.4	7.7	0	0	84.4	80.3	72.2	0	0	0	Weekend
6/2/2019	3289	47900	Washington	8745	8028	0	0	5051789	641107	27378	103474	639629	76.4	60.6	7.4	0	0	75.9	70.7	69.1	1	0	0	Weekend
6/3/2019	3290	12420	Austin	214	190	0	0	1666878	171239	8232	77129	259463	83.5	70.8	3.7	0	0	41.1	33.5	54	1	2	2	Weekday
6/3/2019	3290	14460	Boston	8900	8309	0	0	4475825	688130	28568	87801	596873	63.9	40.7	11.7	0.08	0	82	72.5	70.5	0	0	0	Weekday
6/3/2019	3290	16980	Chicago	14438	13366	0	0	8636309	1255211	29968	70408	1126156	58.9	40	7.8	0	0	77.4	65.3	73.2	0	0	1	Weekday
6/3/2019	3290	18140	Columbus	165	150	0	0	1543744	186067	3161	63536	240136	61.6	42.2	7.1	0.26	0	40.5	32.8	49.9	2	2	2	Weekday
6/3/2019	3290	33460	Minneapolis	1701	1485	0	0	2877365	398607	13968	77580	460217	67.2	43.3	7.4	0	0	70.5	57	83.5	0	0	1	Weekday
6/3/2019	3290	35620	New York	75054	69503	0	0	18776233	2926528	63956	77830	1647942	64.4	44.9	5.2	0.86	3.1	88.3	84.3	70	0	0	0	Weekday
6/3/2019	3290	37980	Philadelphia	2749	2612	0	0	5538175	875476	16174	69579	708979	67.1	45.9	9.5	0.37	0	78.8	66.8	67.4	1	0	1	Weekday
6/3/2019	3290	38300	Pittsburgh	253	231	0	0	1715050	335546	3438	60320	276237	57.4	39.4	6.5	0.29	0	62.9	56	57.3	1	1	1	Weekday
6/3/2019	3290	38900	Portland	1025	914	0	0	2075505	291216	25039	75816	312207	63	45.3	6.1	0	0	66.6	51.6	82.4	0	1	1	Weekday
6/3/2019	3290	41860	San Francisco	7224	7093	0	0	3565427	544947	42590	105109	415772	59.2	51.3	8.8	0	0	84.4	80.3	72.2	0	0	0	Weekday
6/3/2019	3290	47900	Washington	11978	11403	0	0	5051789	641107	27378	103474	639629	69.2	49.7	8.7	0.01	0	75.9	70.7	69.1	1	0	0	Weekday
6/4/2019	3291	12420	Austin	150	138	0	0	1666878	171239	8232	77129	259463	80.1	71.6	2.9	0	0	41.1	33.5	54	1	2	2	Weekday
6/4/2019	3291	14460	Boston	9562	8990	0	0	4475825	688130	28568	87801	596873	62.6	36.2	9.9	0.04	0	82	72.5	70.5	0	0	0	Weekday
6/4/2019	3291	16980	Chicago	15018	13872	0	0	8636309	1255211	29968	70408	1126156	67	52.2	7.6	0	0	77.4	65.3	73.2	0	0	1	Weekday
6/4/2019	3291	18140	Columbus	171	155	0	0	1543744	186067	3161	63536	240136	64.6	46.2	5.2	0	0	40.5	32.8	49.9	2	2	2	Weekday
6/4/2019	3291	33460	Minneapolis	1098	1032	0	0	2877365	398607	13968	77580	460217	71.9	55.6	7.7	0	0	70.5	57	83.5	0	0	1	Weekday
6/4/2019	3291	35620	New York	80552	74816	0	0	18776233	2926528	63956	77830	1647942	62.4	39.3	2.7	0	2	88.3	84.3	70	0	0	0	Weekday
6/4/2019	3291	37980	Philadelphia	2837	2678	0	0	5538175	875476	16174	69579	708979	64.5	37.9	7.1	0	0	78.8	66.8	67.4	1	0	1	Weekday
6/4/2019	3291	38300	Pittsburgh	275	245	0	0	1715050	335546	3438	60320	276237	59.2	43.1	5.6	0	0	62.9	56	57.3	1	1	1	Weekday
6/4/2019	3291	38900	Portland	1177	1053	0	0	2075505	291216	25039	75816	312207	61.9	40.7	5	0	0	66.6	51.6	82.4	0	1	1	Weekday
6/4/2019	3291	41860	San Francisco	7815	7629	0	0	3565427	544947	42590	105109	415772	61.1	51.2	9.9	0	0	84.4	80.3	72.2	0	0	0	Weekday
6/4/2019	3291	47900	Washington	12841	12227	0	0	5051789	641107	27378	103474	639629	67	40.6	6.7	0	0	75.9	70.7	69.1	1	0	0	Weekday
6/5/2019	3292	12420	Austin	187	179	0	0	1666878	171239	8232	77129	259463	78.5	72.2	1.9	0.37	0	41.1	33.5	54	1	2	2	Weekday
6/5/2019	3292	14460	Boston	9979	9366	0	0	4475825	688130	28568	87801	596873	71.5	49.7	10.3	0	0	82	72.5	70.5	0	0	0	Weekday
6/5/2019	3292	16980	Chicago	15814	14559	0	0	8636309	1255211	29968	70408	1126156	75.5	65	8.7	0.53	0	77.4	65.3	73.2	0	0	1	Weekday
6/5/2019	3292	18140	Columbus	111	100	0	0	1543744	186067	3161	63536	240136	71.6	60.4	8	0.03	0	40.5	32.8	49.9	2	2	2	Weekday
6/5/2019	3292	33460	Minneapolis	1919	1715	0	0	2877365	398607	13968	77580	460217	71.1	61.1	7.2	0.26	0	70.5	57	83.5	0	0	1	Weekday
6/5/2019	3292	35620	New York	76516	71813	0	0	18776233	2926528	63956	77830	1647942	70.7	53.9	3.6	0	1.2	88.3	84.3	70	0	0	0	Weekday
6/5/2019	3292	37980	Philadelphia	2483	2362	0	0	5538175	875476	16174	69579	708979	72.8	57.3	8.2	0	0	78.8	66.8	67.4	1	0	1	Weekday
6/5/2019	3292	38300	Pittsburgh	189	179	0	0	1715050	335546	3438	60320	276237	65.8	58.7	8	0	0	62.9	56	57.3	1	1	1	Weekday
6/5/2019	3292	38900	Portland	1029	946	0	0	2075505	291216	25039	75816	312207	65.2	43.2	4.1	0	0	66.6	51.6	82.4	0	1	1	Weekday
6/5/2019	3292	41860	San Francisco	7765	7595	0	0	3565427	544947	42590	105109	415772	63.5	50.8	11.9	0	0	84.4	80.3	72.2	0	0	0	Weekday
6/5/2019	3292	47900	Washington	11828	11329	0	0	5051789	641107	27378	103474	639629	73.7	59.1	10.2	0	0	75.9	70.7	69.1	1	0	0	Weekday
6/6/2019	3293	12420	Austin	154	142	0	0	1666878	171239	8232	77129	259463	77.6	68.9	2.8	0.12	0	41.1	33.5	54	1	2	2	Weekday
6/6/2019	3293	14460	Boston	9561	8948	0	0	4475825	688130	28568	87801	596873	69.7	61.9	9.9	0.06	0	82	72.5	70.5	0	0	0	Weekday
6/6/2019	3293	16980	Chicago	15912	14819	0	0	8636309	1255211	29968	70408	1126156	66.4	58.9	5.5	0.01	0	77.4	65.3	73.2	0	0	1	Weekday
6/6/2019	3293	18140	Columbus	144	118	0	0	1543744	186067	3161	63536	240136	73.2	63	4.3	0.09	0	40.5	32.8	49.9	2	2	2	Weekday
6/6/2019	3293	33460	Minneapolis	1960	1758	0	0	2877365	398607	13968	77580	460217	73	56.5	4.3	0	0	70.5	57	83.5	0	0	1	Weekday
6/6/2019	3293	35620	New York	78807	73495	0	0	18776233	2926528	63956	77830	1647942	75.5	64.9	4.8	0.04	2	88.3	84.3	70	0	0	0	Weekday
6/6/2019	3293	37980	Philadelphia	2665	2509	0	0	5538175	875476	16174	69579	708979	77.4	67	9.4	0.68	0	78.8	66.8	67.4	1	0	1	Weekday
6/6/2019	3293	38300	Pittsburgh	362	299	0	0	1715050	335546	3438	60320	276237	69.3	64.3	4.7	0.22	0	62.9	56	57.3	1	1	1	Weekday
6/6/2019	3293	38900	Portland	1096	996	0	0	2075505	291216	25039	75816	312207	58.8	44.9	4.9	0	0	66.6	51.6	82.4	0	1	1	Weekday
6/6/2019	3293	41860	San Francisco	7514	7314	0	0	3565427	544947	42590	105109	415772	58.2	50.2	15.6	0	0	84.4	80.3	72.2	0	0	0	Weekday
6/6/2019	3293	47900	Washington	11954	11452	0	0	5051789	641107	27378	103474	639629	79.5	66.8	8.2	0.01	0	75.9	70.7	69.1	1	0	0	Weekday
6/7/2019	3294	12420	Austin	225	208	0	0	1666878	171239	8232	77129	259463	81.2	67.2	2.3	0.46	0	41.1	33.5	54	1	2	2	Weekday
6/7/2019	3294	14460	Boston	10180	9310	0	0	4475825	688130	28568	87801	596873	68.1	52.7	6.4	0.01	0	82	72.5	70.5	0	0	0	Weekday
6/7/2019	3294	16980	Chicago	16917	15422	0	0	8636309	1255211	29968	70408	1126156	67.3	57.4	7.9	0	0	77.4	65.3	73.2	0	0	1	Weekday
6/7/2019	3294	18140	Columbus	152	136	0	0	1543744	186067	3161	63536	240136	69.9	60.4	8	0	0	40.5	32.8	49.9	2	2	2	Weekday
6/7/2019	3294	33460	Minneapolis	2008	1796	0	0	2877365	398607	13968	77580	460217	79.4	55.9	7.9	0	0	70.5	57	83.5	0	0	1	Weekday
6/7/2019	3294	35620	New York	80069	74613	0	0	18776233	2926528	63956	77830	1647942	72.8	59.3	2.1	0	1.2	88.3	84.3	70	0	0	0	Weekday
6/7/2019	3294	37980	Philadelphia	2730	2547	0	0	5538175	875476	16174	69579	708979	76.4	59.3	6.4	0	0	78.8	66.8	67.4	1	0	1	Weekday
6/7/2019	3294	38300	Pittsburgh	292	253	0	0	1715050	335546	3438	60320	276237	67.9	60.1	4.4	0.19	0	62.9	56	57.3	1	1	1	Weekday
6/7/2019	3294	38900	Portland	849	778	0	0	2075505	291216	25039	75816	312207	56.2	44.3	5.9	0.01	0	66.6	51.6	82.4	0	1	1	Weekday
6/7/2019	3294	41860	San Francisco	7064	6829	0	0	3565427	544947	42590	105109	415772	58	44.9	17.5	0	0	84.4	80.3	72.2	0	0	0	Weekday
6/7/2019	3294	47900	Washington	12652	12037	0	0	5051789	641107	27378	103474	639629	76.8	64.1	7.3	0	0	75.9	70.7	69.1	1	0	0	Weekday
6/8/2019	3295	12420	Austin	241	171	0	0	1666878	171239	8232	77129	259463	83.1	65.4	0.9	0	0	41.1	33.5	54	1	2	2	Weekend
6/8/2019	3295	14460	Boston	8305	7068	0	0	4475825	688130	28568	87801	596873	68.1	51.4	8.8	0	0	82	72.5	70.5	0	0	0	Weekend
6/8/2019	3295	16980	Chicago	15767	13511	0	0	8636309	1255211	29968	70408	1126156	68.6	53.8	9.2	0	0	77.4	65.3	73.2	0	0	1	Weekend
6/8/2019	3295	18140	Columbus	293	258	0	0	1543744	186067	3161	63536	240136	71.2	57	10.3	0	0	40.5	32.8	49.9	2	2	2	Weekend
6/8/2019	3295	33460	Minneapolis	2339	1929	0	0	2877365	398607	13968	77580	460217	78.6	54.2	10.5	0	0	70.5	57	83.5	0	0	1	Weekend
6/8/2019	3295	35620	New York	73765	66002	0	0	18776233	2926528	63956	77830	1647942	71.6	53.7	4.6	0	0	88.3	84.3	70	0	0	0	Weekend
6/8/2019	3295	37980	Philadelphia	2361	2097	0	0	5538175	875476	16174	69579	708979	73	61.3	6.1	0	0	78.8	66.8	67.4	1	0	1	Weekend
6/8/2019	3295	38300	Pittsburgh	381	288	0	0	1715050	335546	3438	60320	276237	70.2	55.4	6.7	0	0	62.9	56	57.3	1	1	1	Weekend
6/8/2019	3295	38900	Portland	1195	1030	0	0	2075505	291216	25039	75816	312207	56.9	44.7	4.1	0.15	0	66.6	51.6	82.4	0	1	1	Weekend
6/8/2019	3295	41860	San Francisco	4380	4034	0	0	3565427	544947	42590	105109	415772	64	44.9	11.7	0	0	84.4	80.3	72.2	0	0	0	Weekend
6/8/2019	3295	47900	Washington	12005	10879	0	0	5051789	641107	27378	103474	639629	75.8	61.4	9.6	0	0	75.9	70.7	69.1	1	0	0	Weekend
6/9/2019	3296	12420	Austin	152	115	0	0	1666878	171239	8232	77129	259463	86.2	70.7	2.7	0	0	41.1	33.5	54	1	2	2	Weekend
6/9/2019	3296	14460	Boston	7668	6561	0	0	4475825	688130	28568	87801	596873	67.5	47.9	8.3	0	0	82	72.5	70.5	0	0	0	Weekend
6/9/2019	3296	16980	Chicago	8651	7760	0	0	8636309	1255211	29968	70408	1126156	69.7	60.3	6.8	0	0	77.4	65.3	73.2	0	0	1	Weekend
6/9/2019	3296	18140	Columbus	192	170	0	0	1543744	186067	3161	63536	240136	73.6	59.1	10.7	0	0	40.5	32.8	49.9	2	2	2	Weekend
6/9/2019	3296	33460	Minneapolis	1170	1012	0	0	2877365	398607	13968	77580	460217	70.2	52.9	10.7	0	0	70.5	57	83.5	0	0	1	Weekend
6/9/2019	3296	35620	New York	69618	61868	0	0	18776233	2926528	63956	77830	1647942	68.3	47	5.2	0	0	88.3	84.3	70	0	0	0	Weekend
6/9/2019	3296	37980	Philadelphia	2089	1839	0	0	5538175	875476	16174	69579	708979	70.1	51.8	11.2	0	0	78.8	66.8	67.4	1	0	1	Weekend
6/9/2019	3296	38300	Pittsburgh	306	238	0	0	1715050	335546	3438	60320	276237	71.6	58.5	8.6	0	0	62.9	56	57.3	1	1	1	Weekend
6/9/2019	3296	38900	Portland	1127	970	0	0	2075505	291216	25039	75816	312207	62.6	45.7	5.3	0	0	66.6	51.6	82.4	0	1	1	Weekend
6/9/2019	3296	41860	San Francisco	3862	3584	0	0	3565427	544947	42590	105109	415772	72.1	43.1	4.6	0	0	84.4	80.3	72.2	0	0	0	Weekend
6/9/2019	3296	47900	Washington	5703	5369	0	0	5051789	641107	27378	103474	639629	71.1	60.5	11.6	0	0	75.9	70.7	69.1	1	0	0	Weekend
6/10/2019	3297	12420	Austin	222	200	0	0	1666878	171239	8232	77129	259463	77.8	66	6.2	1.04	0	41.1	33.5	54	1	2	2	Weekday
6/10/2019	3297	14460	Boston	9582	8924	0	0	4475825	688130	28568	87801	596873	66.3	49.2	8.7	0	0	82	72.5	70.5	0	0	0	Weekday
6/10/2019	3297	16980	Chicago	16256	14957	0	0	8636309	1255211	29968	70408	1126156	68.3	54.3	10.3	0.03	0	77.4	65.3	73.2	0	0	1	Weekday
6/10/2019	3297	18140	Columbus	83	80	0	0	1543744	186067	3161	63536	240136	71.8	63.5	10.5	0	0	40.5	32.8	49.9	2	2	2	Weekday
6/10/2019	3297	33460	Minneapolis	1791	1543	0	0	2877365	398607	13968	77580	460217	65	43.2	7.4	0	0	70.5	57	83.5	0	0	1	Weekday
6/10/2019	3297	35620	New York	36037	34533	0	0	18776233	2926528	63956	77830	1647942	63.4	55.6	6.4	0	0	88.3	84.3	70	0	0	0	Weekday
6/10/2019	3297	37980	Philadelphia	1342	1275	0	0	5538175	875476	16174	69579	708979	68.8	62.1	9.1	0.08	0	78.8	66.8	67.4	1	0	1	Weekday
6/10/2019	3297	38300	Pittsburgh	242	231	0	0	1715050	335546	3438	60320	276237	68.3	63	7.2	0.06	0	62.9	56	57.3	1	1	1	Weekday
6/10/2019	3297	38900	Portland	1125	1019	0	0	2075505	291216	25039	75816	312207	70.7	43.8	6.8	0	0	66.6	51.6	82.4	0	1	1	Weekday
6/10/2019	3297	41860	San Francisco	7004	6805	0	0	3565427	544947	42590	105109	415772	78.1	51.5	4.6	0	0	84.4	80.3	72.2	0	0	0	Weekday
6/10/2019	3297	47900	Washington	7942	7660	0	0	5051789	641107	27378	103474	639629	68.3	64.6	7.5	0.22	0	75.9	70.7	69.1	1	0	0	Weekday
6/11/2019	3298	12420	Austin	221	202	0	0	1666878	171239	8232	77129	259463	75.3	59.2	2.6	0	0	41.1	33.5	54	1	2	2	Weekday
6/11/2019	3298	14460	Boston	7614	7013	0	0	4475825	688130	28568	87801	596873	70	61.6	10.1	0.49	0	82	72.5	70.5	0	0	0	Weekday
6/11/2019	3298	16980	Chicago	17668	16223	0	0	8636309	1255211	29968	70408	1126156	69.9	43.5	6.8	0	0	77.4	65.3	73.2	0	0	1	Weekday
6/11/2019	3298	18140	Columbus	206	196	0	0	1543744	186067	3161	63536	240136	64.1	46.7	5.8	0.06	0	40.5	32.8	49.9	2	2	2	Weekday
6/11/2019	3298	33460	Minneapolis	1011	951	0	0	2877365	398607	13968	77580	460217	63.4	47.8	4.7	0	0	70.5	57	83.5	0	0	1	Weekday
6/11/2019	3298	35620	New York	75434	70057	0	0	18776233	2926528	63956	77830	1647942	69.9	57.9	5.1	1.07	0	88.3	84.3	70	0	0	0	Weekday
6/11/2019	3298	37980	Philadelphia	2807	2624	0	0	5538175	875476	16174	69579	708979	73.1	59.5	11.6	0.3	0	78.8	66.8	67.4	1	0	1	Weekday
6/11/2019	3298	38300	Pittsburgh	232	201	0	0	1715050	335546	3438	60320	276237	62.7	50.2	8	0.31	0	62.9	56	57.3	1	1	1	Weekday
6/11/2019	3298	38900	Portland	1072	975	0	0	2075505	291216	25039	75816	312207	76.5	51.3	7	0	0	66.6	51.6	82.4	0	1	1	Weekday
6/11/2019	3298	41860	San Francisco	7734	7533	0	0	3565427	544947	42590	105109	415772	79	54.9	6.1	0	0	84.4	80.3	72.2	0	0	0	Weekday
6/11/2019	3298	47900	Washington	12297	11686	0	0	5051789	641107	27378	103474	639629	72.8	55.8	10.4	0.42	0	75.9	70.7	69.1	1	0	0	Weekday
6/12/2019	3299	12420	Austin	265	240	0	0	1666878	171239	8232	77129	259463	75.8	64.8	1.1	0.03	0	41.1	33.5	54	1	2	2	Weekday
6/12/2019	3299	14460	Boston	11255	10440	0	0	4475825	688130	28568	87801	596873	68.3	44.7	9.9	0.18	0	82	72.5	70.5	0	0	0	Weekday
6/12/2019	3299	16980	Chicago	11367	10720	0	0	8636309	1255211	29968	70408	1126156	69.5	48.3	9	0	0	77.4	65.3	73.2	0	0	1	Weekday
6/12/2019	3299	18140	Columbus	112	103	0	0	1543744	186067	3161	63536	240136	67.2	47.3	7.6	0	0	40.5	32.8	49.9	2	2	2	Weekday
6/12/2019	3299	33460	Minneapolis	1703	1521	0	0	2877365	398607	13968	77580	460217	62.1	48.6	8.9	0.16	0	70.5	57	83.5	0	0	1	Weekday
6/12/2019	3299	35620	New York	82476	76743	0	0	18776233	2926528	63956	77830	1647942	67.1	45.6	3.7	0.45	0	88.3	84.3	70	0	0	0	Weekday
6/12/2019	3299	37980	Philadelphia	2910	2709	0	0	5538175	875476	16174	69579	708979	69.8	46.2	8.2	0.18	0	78.8	66.8	67.4	1	0	1	Weekday
6/12/2019	3299	38300	Pittsburgh	184	162	0	0	1715050	335546	3438	60320	276237	63.7	46.8	5.8	0	0	62.9	56	57.3	1	1	1	Weekday
6/12/2019	3299	38900	Portland	1028	929	0	0	2075505	291216	25039	75816	312207	82.2	53.9	5.8	0	0	66.6	51.6	82.4	0	1	1	Weekday
6/12/2019	3299	41860	San Francisco	7438	7280	0	0	3565427	544947	42590	105109	415772	76.9	55.6	7.7	0	0	84.4	80.3	72.2	0	0	0	Weekday
6/12/2019	3299	47900	Washington	11927	11378	0	0	5051789	641107	27378	103474	639629	70.6	50.9	6.8	0.14	0	75.9	70.7	69.1	1	0	0	Weekday
6/13/2019	3300	12420	Austin	241	213	0	0	1666878	171239	8232	77129	259463	80.4	59.6	2.1	0	0	41.1	33.5	54	1	2	2	Weekday
6/13/2019	3300	14460	Boston	4394	4236	0	0	4475825	688130	28568	87801	596873	59.1	50	10.9	0.01	0	82	72.5	70.5	0	0	0	Weekday
6/13/2019	3300	16980	Chicago	14092	13171	0	0	8636309	1255211	29968	70408	1126156	59	48	13.9	0.72	0	77.4	65.3	73.2	0	0	1	Weekday
6/13/2019	3300	18140	Columbus	69	67	0	0	1543744	186067	3161	63536	240136	61.1	54.6	11.4	0.53	0	40.5	32.8	49.9	2	2	2	Weekday
6/13/2019	3300	33460	Minneapolis	1922	1724	0	0	2877365	398607	13968	77580	460217	60.7	34.8	6.1	0	0	70.5	57	83.5	0	0	1	Weekday
6/13/2019	3300	35620	New York	47638	44867	0	0	18776233	2926528	63956	77830	1647942	62.4	54.1	5.6	0	0	88.3	84.3	70	0	0	0	Weekday
6/13/2019	3300	37980	Philadelphia	1635	1525	0	0	5538175	875476	16174	69579	708979	63.9	56.9	7.9	0.96	0	78.8	66.8	67.4	1	0	1	Weekday
6/13/2019	3300	38300	Pittsburgh	109	100	0	0	1715050	335546	3438	60320	276237	62.7	53.4	9.6	0.08	0	62.9	56	57.3	1	1	1	Weekday
6/13/2019	3300	38900	Portland	1086	988	0	0	2075505	291216	25039	75816	312207	78.4	55.3	5.4	0	0	66.6	51.6	82.4	0	1	1	Weekday
6/13/2019	3300	41860	San Francisco	7191	7033	0	0	3565427	544947	42590	105109	415772	64.5	54.7	9.7	0	0	84.4	80.3	72.2	0	0	0	Weekday
6/13/2019	3300	47900	Washington	9033	8758	0	0	5051789	641107	27378	103474	639629	68.8	61.4	7.3	0.71	0	75.9	70.7	69.1	1	0	0	Weekday
6/14/2019	3301	12420	Austin	264	230	0	0	1666878	171239	8232	77129	259463	81.2	63	4.5	0	0	41.1	33.5	54	1	2	2	Weekday
6/14/2019	3301	14460	Boston	9883	9163	0	0	4475825	688130	28568	87801	596873	63.1	51.4	10.9	0.62	0	82	72.5	70.5	0	0	0	Weekday
6/14/2019	3301	16980	Chicago	17109	15463	0	0	8636309	1255211	29968	70408	1126156	66	44.2	10.6	0.02	0	77.4	65.3	73.2	0	0	1	Weekday
6/14/2019	3301	18140	Columbus	165	156	0	0	1543744	186067	3161	63536	240136	60.5	43.7	10.5	0.09	0	40.5	32.8	49.9	2	2	2	Weekday
6/14/2019	3301	33460	Minneapolis	2129	1889	0	0	2877365	398607	13968	77580	460217	72.2	46	9.8	0	0	70.5	57	83.5	0	0	1	Weekday
6/14/2019	3301	35620	New York	77853	72276	0	0	18776233	2926528	63956	77830	1647942	63.8	52.5	5.1	0.6	0	88.3	84.3	70	0	0	0	Weekday
6/14/2019	3301	37980	Philadelphia	2553	2365	0	0	5538175	875476	16174	69579	708979	63.8	50	14.2	0.53	0	78.8	66.8	67.4	1	0	1	Weekday
6/14/2019	3301	38300	Pittsburgh	201	178	0	0	1715050	335546	3438	60320	276237	59.6	47	11	0.14	0	62.9	56	57.3	1	1	1	Weekday
6/14/2019	3301	38900	Portland	1209	1082	0	0	2075505	291216	25039	75816	312207	64.3	48.6	6.3	0	0	66.6	51.6	82.4	0	1	1	Weekday
6/14/2019	3301	41860	San Francisco	6365	6208	0	0	3565427	544947	42590	105109	415772	60.1	51.8	11.8	0	0	84.4	80.3	72.2	0	0	0	Weekday
6/14/2019	3301	47900	Washington	12785	12141	0	0	5051789	641107	27378	103474	639629	67.2	48.9	9.8	0.41	0	75.9	70.7	69.1	1	0	0	Weekday
6/15/2019	3302	12420	Austin	182	151	0	0	1666878	171239	8232	77129	259463	83.4	69.8	6.8	0	0	41.1	33.5	54	1	2	2	Weekend
6/15/2019	3302	14460	Boston	8103	7012	0	0	4475825	688130	28568	87801	596873	71.6	46.6	13	0	0	82	72.5	70.5	0	0	0	Weekend
6/15/2019	3302	16980	Chicago	6882	6232	0	0	8636309	1255211	29968	70408	1126156	67.4	58.9	9.5	0.04	0	77.4	65.3	73.2	0	0	1	Weekend
6/15/2019	3302	18140	Columbus	167	143	0	0	1543744	186067	3161	63536	240136	67.5	51.9	7.8	0	0	40.5	32.8	49.9	2	2	2	Weekend
6/15/2019	3302	33460	Minneapolis	2098	1783	0	0	2877365	398607	13968	77580	460217	70.8	60.8	7.7	0.1	0	70.5	57	83.5	0	0	1	Weekend
6/15/2019	3302	35620	New York	69775	62656	0	0	18776233	2926528	63956	77830	1647942	70.7	47.4	3.6	0	0	88.3	84.3	70	0	0	0	Weekend
6/15/2019	3302	37980	Philadelphia	2100	1845	0	0	5538175	875476	16174	69579	708979	67.1	51.5	9.1	0	0	78.8	66.8	67.4	1	0	1	Weekend
6/15/2019	3302	38300	Pittsburgh	146	111	0	0	1715050	335546	3438	60320	276237	63.2	51.1	7.9	0.06	0	62.9	56	57.3	1	1	1	Weekend
6/15/2019	3302	38900	Portland	1164	1012	0	0	2075505	291216	25039	75816	312207	62.5	49.6	6.4	0	0	66.6	51.6	82.4	0	1	1	Weekend
6/15/2019	3302	41860	San Francisco	3313	3128	0	0	3565427	544947	42590	105109	415772	57.2	50	12.2	0	0	84.4	80.3	72.2	0	0	0	Weekend
6/15/2019	3302	47900	Washington	11299	10250	0	0	5051789	641107	27378	103474	639629	71.5	52.7	8.3	0	0	75.9	70.7	69.1	1	0	0	Weekend
6/16/2019	3303	12420	Austin	178	147	0	0	1666878	171239	8232	77129	259463	84.2	70.9	6.5	0	0	41.1	33.5	54	1	2	2	Weekend
6/16/2019	3303	14460	Boston	3408	3148	0	0	4475825	688130	28568	87801	596873	69.3	58.4	9.7	0	0	82	72.5	70.5	0	0	0	Weekend
6/16/2019	3303	16980	Chicago	8533	7683	0	0	8636309	1255211	29968	70408	1126156	59.9	57.4	5.7	0.2	0	77.4	65.3	73.2	0	0	1	Weekend
6/16/2019	3303	18140	Columbus	98	78	0	0	1543744	186067	3161	63536	240136	71.1	65.9	9	0.93	0	40.5	32.8	49.9	2	2	2	Weekend
6/16/2019	3303	33460	Minneapolis	2023	1652	0	0	2877365	398607	13968	77580	460217	65.4	54.2	8.1	0.05	0	70.5	57	83.5	0	0	1	Weekend
6/16/2019	3303	35620	New York	52820	48393	0	0	18776233	2926528	63956	77830	1647942	72.8	60.7	4.5	0.04	0	88.3	84.3	70	0	0	0	Weekend
6/16/2019	3303	37980	Philadelphia	1640	1509	0	0	5538175	875476	16174	69579	708979	73.2	59.6	11.4	0	0	78.8	66.8	67.4	1	0	1	Weekend
6/16/2019	3303	38300	Pittsburgh	97	82	0	0	1715050	335546	3438	60320	276237	69.6	63	9.3	0.09	0	62.9	56	57.3	1	1	1	Weekend
6/16/2019	3303	38900	Portland	1077	940	0	0	2075505	291216	25039	75816	312207	65.7	51.2	6.3	0	0	66.6	51.6	82.4	0	1	1	Weekend
6/16/2019	3303	41860	San Francisco	3029	2840	0	0	3565427	544947	42590	105109	415772	57.9	50.3	11.1	0	0	84.4	80.3	72.2	0	0	0	Weekend
6/16/2019	3303	47900	Washington	9234	8510	0	0	5051789	641107	27378	103474	639629	76.6	60.3	10.5	0	0	75.9	70.7	69.1	1	0	0	Weekend
6/17/2019	3304	12420	Austin	230	208	0	0	1666878	171239	8232	77129	259463	77.2	67.1	3.7	0.42	0	41.1	33.5	54	1	2	2	Weekday
6/17/2019	3304	14460	Boston	10136	9386	0	0	4475825	688130	28568	87801	596873	68.5	59.5	6.1	0.11	0	82	72.5	70.5	0	0	0	Weekday
6/17/2019	3304	16980	Chicago	14474	13563	0	0	8636309	1255211	29968	70408	1126156	59.8	54.6	6.7	0.09	0	77.4	65.3	73.2	0	0	1	Weekday
6/17/2019	3304	18140	Columbus	25	24	0	0	1543744	186067	3161	63536	240136	72.1	66.3	4.9	0.18	0	40.5	32.8	49.9	2	2	2	Weekday
6/17/2019	3304	33460	Minneapolis	1642	1496	0	0	2877365	398607	13968	77580	460217	65.4	55.8	6.2	0	0	70.5	57	83.5	0	0	1	Weekday
6/17/2019	3304	35620	New York	70247	65869	0	0	18776233	2926528	63956	77830	1647942	72.9	65.8	2.4	0	0	88.3	84.3	70	0	0	0	Weekday
6/17/2019	3304	37980	Philadelphia	2241	2109	0	0	5538175	875476	16174	69579	708979	72.1	67.9	4.7	0.04	0	78.8	66.8	67.4	1	0	1	Weekday
6/17/2019	3304	38300	Pittsburgh	157	143	0	0	1715050	335546	3438	60320	276237	69.4	65.8	6.5	1.17	0	62.9	56	57.3	1	1	1	Weekday
6/17/2019	3304	38900	Portland	1034	936	0	0	2075505	291216	25039	75816	312207	66.9	52.6	5.4	0	0	66.6	51.6	82.4	0	1	1	Weekday
6/17/2019	3304	41860	San Francisco	6985	6823	0	0	3565427	544947	42590	105109	415772	60.3	51.7	8.5	0	0	84.4	80.3	72.2	0	0	0	Weekday
6/17/2019	3304	47900	Washington	9487	9146	0	0	5051789	641107	27378	103474	639629	81.3	68.4	6.4	0	0	75.9	70.7	69.1	1	0	0	Weekday
6/18/2019	3305	12420	Austin	181	165	0	0	1666878	171239	8232	77129	259463	81.7	69.3	2.2	0.19	0	41.1	33.5	54	1	2	2	Weekday
6/18/2019	3305	14460	Boston	7712	7307	0	0	4475825	688130	28568	87801	596873	66.9	61	6	0	0	82	72.5	70.5	0	0	0	Weekday
6/18/2019	3305	16980	Chicago	16080	14728	0	0	8636309	1255211	29968	70408	1126156	65.1	57.4	4.1	0	0	77.4	65.3	73.2	0	0	1	Weekday
6/18/2019	3305	18140	Columbus	90	80	0	0	1543744	186067	3161	63536	240136	71.1	66.4	4.8	0.75	0	40.5	32.8	49.9	2	2	2	Weekday
6/18/2019	3305	33460	Minneapolis	1921	1722	0	0	2877365	398607	13968	77580	460217	67.1	51.8	4.8	0	0	70.5	57	83.5	0	0	1	Weekday
6/18/2019	3305	35620	New York	35360	33810	0	0	18776233	2926528	63956	77830	1647942	70.8	67.2	0.7	0.11	0	88.3	84.3	70	0	0	0	Weekday
6/18/2019	3305	37980	Philadelphia	2483	2323	0	0	5538175	875476	16174	69579	708979	71.5	69	5.2	0.11	0	78.8	66.8	67.4	1	0	1	Weekday
6/18/2019	3305	38300	Pittsburgh	168	154	0	0	1715050	335546	3438	60320	276237	69.9	66.1	6.5	0.25	0	62.9	56	57.3	1	1	1	Weekday
6/18/2019	3305	38900	Portland	1104	1000	0	0	2075505	291216	25039	75816	312207	67.4	52.3	7.7	0	0	66.6	51.6	82.4	0	1	1	Weekday
6/18/2019	3305	41860	San Francisco	7613	7448	0	0	3565427	544947	42590	105109	415772	63.2	54.5	8.2	0	0	84.4	80.3	72.2	0	0	0	Weekday
6/18/2019	3305	47900	Washington	9140	8790	0	0	5051789	641107	27378	103474	639629	77.3	70.2	5.2	0.99	0	75.9	70.7	69.1	1	0	0	Weekday
6/19/2019	3306	12420	Austin	239	216	0	0	1666878	171239	8232	77129	259463	86.3	72.4	5.4	0	0	41.1	33.5	54	1	2	2	Weekday
6/19/2019	3306	14460	Boston	10492	9803	0	0	4475825	688130	28568	87801	596873	64.3	60.1	5.7	0.1	0	82	72.5	70.5	0	0	0	Weekday
6/19/2019	3306	16980	Chicago	13396	12708	0	0	8636309	1255211	29968	70408	1126156	67.4	59	5.5	0	0	77.4	65.3	73.2	0	0	1	Weekday
6/19/2019	3306	18140	Columbus	77	71	0	0	1543744	186067	3161	63536	240136	73.1	67.7	2.6	0.26	0	40.5	32.8	49.9	2	2	2	Weekday
6/19/2019	3306	33460	Minneapolis	2093	1870	0	0	2877365	398607	13968	77580	460217	68.7	52.5	4.3	0	0	70.5	57	83.5	0	0	1	Weekday
6/19/2019	3306	35620	New York	61806	58678	0	0	18776233	2926528	63956	77830	1647942	68	65.9	2.6	0.68	0	88.3	84.3	70	0	0	0	Weekday
6/19/2019	3306	37980	Philadelphia	2369	2239	0	0	5538175	875476	16174	69579	708979	74	69.1	4.2	0	0	78.8	66.8	67.4	1	0	1	Weekday
6/19/2019	3306	38300	Pittsburgh	163	145	0	0	1715050	335546	3438	60320	276237	70	67.7	4.3	0.13	0	62.9	56	57.3	1	1	1	Weekday
6/19/2019	3306	38900	Portland	1188	1089	0	0	2075505	291216	25039	75816	312207	61.7	44.4	8	0	0	66.6	51.6	82.4	0	1	1	Weekday
6/19/2019	3306	41860	San Francisco	7401	7255	0	0	3565427	544947	42590	105109	415772	62.6	55.3	7.2	0	0	84.4	80.3	72.2	0	0	0	Weekday
6/19/2019	3306	47900	Washington	11651	11189	0	0	5051789	641107	27378	103474	639629	76.7	70.3	6.3	1.16	0	75.9	70.7	69.1	1	0	0	Weekday
6/20/2019	3307	12420	Austin	213	191	0	0	1666878	171239	8232	77129	259463	86.3	74.2	6.3	0	0	41.1	33.5	54	1	2	2	Weekday
6/20/2019	3307	14460	Boston	6829	6488	0	0	4475825	688130	28568	87801	596873	66.1	62.2	6.4	0.02	0	82	72.5	70.5	0	0	0	Weekday
6/20/2019	3307	16980	Chicago	12870	12020	0	0	8636309	1255211	29968	70408	1126156	60.4	57.1	10.6	0.5	0	77.4	65.3	73.2	0	0	1	Weekday
6/20/2019	3307	18140	Columbus	102	89	0	0	1543744	186067	3161	63536	240136	69.9	66	8.3	2.66	0	40.5	32.8	49.9	2	2	2	Weekday
6/20/2019	3307	33460	Minneapolis	1238	1156	0	0	2877365	398607	13968	77580	460217	68.9	53.5	7.8	0	0	70.5	57	83.5	0	0	1	Weekday
6/20/2019	3307	35620	New York	58126	54849	0	0	18776233	2926528	63956	77830	1647942	69.2	67.5	2.6	0.16	0	88.3	84.3	70	0	0	0	Weekday
6/20/2019	3307	37980	Philadelphia	2092	1946	0	0	5538175	875476	16174	69579	708979	75	70.3	6.3	4.42	0	78.8	66.8	67.4	1	0	1	Weekday
6/20/2019	3307	38300	Pittsburgh	101	92	0	0	1715050	335546	3438	60320	276237	70	66.9	7.3	0.63	0	62.9	56	57.3	1	1	1	Weekday
6/20/2019	3307	38900	Portland	929	844	0	0	2075505	291216	25039	75816	312207	60.2	44.7	9.3	0	0	66.6	51.6	82.4	0	1	1	Weekday
6/20/2019	3307	41860	San Francisco	7542	7394	0	0	3565427	544947	42590	105109	415772	63.1	53.7	8.2	0	0	84.4	80.3	72.2	0	0	0	Weekday
6/20/2019	3307	47900	Washington	10803	10430	0	0	5051789	641107	27378	103474	639629	81.9	71.2	9.7	0	0	75.9	70.7	69.1	1	0	0	Weekday
6/21/2019	3308	12420	Austin	193	181	0	0	1666878	171239	8232	77129	259463	85.9	74.5	7.1	0	0	41.1	33.5	54	1	2	2	Weekday
6/21/2019	3308	14460	Boston	8259	7769	0	0	4475825	688130	28568	87801	596873	67.8	61.6	8.4	1.47	0	82	72.5	70.5	0	0	0	Weekday
6/21/2019	3308	16980	Chicago	16490	15053	0	0	8636309	1255211	29968	70408	1126156	63	48.8	5.1	0.01	0	77.4	65.3	73.2	0	0	1	Weekday
6/21/2019	3308	18140	Columbus	191	168	0	0	1543744	186067	3161	63536	240136	67.8	55.6	8.8	0.01	0	40.5	32.8	49.9	2	2	2	Weekday
6/21/2019	3308	33460	Minneapolis	2108	1866	0	0	2877365	398607	13968	77580	460217	67.3	57.4	10.8	0.29	0	70.5	57	83.5	0	0	1	Weekday
6/21/2019	3308	35620	New York	63187	58651	0	0	18776233	2926528	63956	77830	1647942	70.9	62.9	4.6	0.63	0	88.3	84.3	70	0	0	0	Weekday
6/21/2019	3308	37980	Philadelphia	2497	2330	0	0	5538175	875476	16174	69579	708979	75.8	62.6	12.8	0.25	0	78.8	66.8	67.4	1	0	1	Weekday
6/21/2019	3308	38300	Pittsburgh	206	166	0	0	1715050	335546	3438	60320	276237	66.2	58.4	8.8	0.53	0	62.9	56	57.3	1	1	1	Weekday
6/21/2019	3308	38900	Portland	1179	1064	0	0	2075505	291216	25039	75816	312207	61.3	43.7	5.4	0.07	0	66.6	51.6	82.4	0	1	1	Weekday
6/21/2019	3308	41860	San Francisco	7007	6854	0	0	3565427	544947	42590	105109	415772	62	51	7.1	0	0	84.4	80.3	72.2	0	0	0	Weekday
6/21/2019	3308	47900	Washington	12519	11799	0	0	5051789	641107	27378	103474	639629	77.1	62.5	12	0.08	0	75.9	70.7	69.1	1	0	0	Weekday
6/22/2019	3309	12420	Austin	221	199	0	0	1666878	171239	8232	77129	259463	83.5	73.2	6.1	0	0	41.1	33.5	54	1	2	2	Weekend
6/22/2019	3309	14460	Boston	8420	7266	0	0	4475825	688130	28568	87801	596873	72.1	51.5	11.1	0.07	0	82	72.5	70.5	0	0	0	Weekend
6/22/2019	3309	16980	Chicago	16671	14073	0	0	8636309	1255211	29968	70408	1126156	69.1	55.6	8.3	0	0	77.4	65.3	73.2	0	0	1	Weekend
6/22/2019	3309	18140	Columbus	240	202	0	0	1543744	186067	3161	63536	240136	71.5	53.2	5.1	0	0	40.5	32.8	49.9	2	2	2	Weekend
6/22/2019	3309	33460	Minneapolis	2603	2243	0	0	2877365	398607	13968	77580	460217	69.6	52.5	9.5	0	0	70.5	57	83.5	0	0	1	Weekend
6/22/2019	3309	35620	New York	72364	64666	0	0	18776233	2926528	63956	77830	1647942	71.3	49.1	5.1	0.27	0	88.3	84.3	70	0	0	0	Weekend
6/22/2019	3309	37980	Philadelphia	2391	2099	0	0	5538175	875476	16174	69579	708979	73.5	50.9	10.1	0.01	0	78.8	66.8	67.4	1	0	1	Weekend
6/22/2019	3309	38300	Pittsburgh	232	200	0	0	1715050	335546	3438	60320	276237	65.5	50.5	2.7	0.04	0	62.9	56	57.3	1	1	1	Weekend
6/22/2019	3309	38900	Portland	1112	955	0	0	2075505	291216	25039	75816	312207	61.7	48.7	5.1	0	0	66.6	51.6	82.4	0	1	1	Weekend
6/22/2019	3309	41860	San Francisco	4004	3761	0	0	3565427	544947	42590	105109	415772	63.6	51.9	9.2	0	0	84.4	80.3	72.2	0	0	0	Weekend
6/22/2019	3309	47900	Washington	12089	10924	0	0	5051789	641107	27378	103474	639629	75.5	50.2	8.7	0	0	75.9	70.7	69.1	1	0	0	Weekend
6/23/2019	3310	12420	Austin	165	135	0	0	1666878	171239	8232	77129	259463	85.5	74.5	6.7	0	0	41.1	33.5	54	1	2	2	Weekend
6/23/2019	3310	14460	Boston	8580	7425	0	0	4475825	688130	28568	87801	596873	74.4	49.1	10.4	0	0	82	72.5	70.5	0	0	0	Weekend
6/23/2019	3310	16980	Chicago	9591	8355	0	0	8636309	1255211	29968	70408	1126156	74.2	64.9	8.9	0.12	0	77.4	65.3	73.2	0	0	1	Weekend
6/23/2019	3310	18140	Columbus	245	211	0	0	1543744	186067	3161	63536	240136	69.6	51.8	4.5	0	0	40.5	32.8	49.9	2	2	2	Weekend
6/23/2019	3310	33460	Minneapolis	1445	1311	0	0	2877365	398607	13968	77580	460217	71.2	62.1	5.4	0.01	0	70.5	57	83.5	0	0	1	Weekend
6/23/2019	3310	35620	New York	71225	63439	0	0	18776233	2926528	63956	77830	1647942	73.7	50	3.6	0	0	88.3	84.3	70	0	0	0	Weekend
6/23/2019	3310	37980	Philadelphia	2488	2228	0	0	5538175	875476	16174	69579	708979	74	48.6	7.5	0	0	78.8	66.8	67.4	1	0	1	Weekend
6/23/2019	3310	38300	Pittsburgh	135	100	0	0	1715050	335546	3438	60320	276237	68.7	51.8	3.1	0	0	62.9	56	57.3	1	1	1	Weekend
6/23/2019	3310	38900	Portland	893	787	0	0	2075505	291216	25039	75816	312207	63	48.5	7.2	0	0	66.6	51.6	82.4	0	1	1	Weekend
6/23/2019	3310	41860	San Francisco	3644	3399	0	0	3565427	544947	42590	105109	415772	65	53.2	9.7	0	0	84.4	80.3	72.2	0	0	0	Weekend
6/23/2019	3310	47900	Washington	10611	9644	0	0	5051789	641107	27378	103474	639629	75.2	52.5	5.2	0	0	75.9	70.7	69.1	1	0	0	Weekend
6/24/2019	3311	12420	Austin	149	138	0	0	1666878	171239	8232	77129	259463	76.1	69.3	5.2	0.01	0	41.1	33.5	54	1	2	2	Weekday
6/24/2019	3311	14460	Boston	9993	9292	0	0	4475825	688130	28568	87801	596873	74.7	52.8	9.8	0	0	82	72.5	70.5	0	0	0	Weekday
6/24/2019	3311	16980	Chicago	14288	13146	0	0	8636309	1255211	29968	70408	1126156	73.2	68.5	9.4	0.13	0	77.4	65.3	73.2	0	0	1	Weekday
6/24/2019	3311	18140	Columbus	86	79	0	0	1543744	186067	3161	63536	240136	75	65.5	8.1	0.34	0	40.5	32.8	49.9	2	2	2	Weekday
6/24/2019	3311	33460	Minneapolis	1510	1369	0	0	2877365	398607	13968	77580	460217	66.1	60.1	8.2	0.62	0	70.5	57	83.5	0	0	1	Weekday
6/24/2019	3311	35620	New York	77290	71979	0	0	18776233	2926528	63956	77830	1647942	76.1	54.9	2.2	0	0	88.3	84.3	70	0	0	0	Weekday
6/24/2019	3311	37980	Philadelphia	2653	2482	0	0	5538175	875476	16174	69579	708979	76.1	60.9	5.4	0	0	78.8	66.8	67.4	1	0	1	Weekday
6/24/2019	3311	38300	Pittsburgh	125	118	0	0	1715050	335546	3438	60320	276237	73.2	62.7	6.7	0	0	62.9	56	57.3	1	1	1	Weekday
6/24/2019	3311	38900	Portland	1020	908	0	0	2075505	291216	25039	75816	312207	60.7	45.6	5.5	0	0	66.6	51.6	82.4	0	1	1	Weekday
6/24/2019	3311	41860	San Francisco	7053	6885	0	0	3565427	544947	42590	105109	415772	63.1	54.6	9.6	0	0	84.4	80.3	72.2	0	0	0	Weekday
6/24/2019	3311	47900	Washington	10287	9822	0	0	5051789	641107	27378	103474	639629	77.5	64.5	6.6	0	0	75.9	70.7	69.1	1	0	0	Weekday
6/25/2019	3312	12420	Austin	234	213	0	0	1666878	171239	8232	77129	259463	77.3	66.5	4.2	0.37	0	41.1	33.5	54	1	2	2	Weekday
6/25/2019	3312	14460	Boston	8133	7745	0	0	4475825	688130	28568	87801	596873	67.1	61.2	5.7	0	0	82	72.5	70.5	0	0	0	Weekday
6/25/2019	3312	16980	Chicago	18803	17002	0	0	8636309	1255211	29968	70408	1126156	74	60.1	11.4	0.05	0	77.4	65.3	73.2	0	0	1	Weekday
6/25/2019	3312	18140	Columbus	137	126	0	0	1543744	186067	3161	63536	240136	73.7	62.1	8.3	0.86	0	40.5	32.8	49.9	2	2	2	Weekday
6/25/2019	3312	33460	Minneapolis	2237	1994	0	0	2877365	398607	13968	77580	460217	70	55.1	8.1	0.01	0	70.5	57	83.5	0	0	1	Weekday
6/25/2019	3312	35620	New York	63873	59905	0	0	18776233	2926528	63956	77830	1647942	76.1	68.3	1.6	0.86	0	88.3	84.3	70	0	0	0	Weekday
6/25/2019	3312	37980	Philadelphia	2816	2631	0	0	5538175	875476	16174	69579	708979	79.5	67.4	7.5	0	0	78.8	66.8	67.4	1	0	1	Weekday
6/25/2019	3312	38300	Pittsburgh	289	240	0	0	1715050	335546	3438	60320	276237	72.4	63.4	8.2	0.62	0	62.9	56	57.3	1	1	1	Weekday
6/25/2019	3312	38900	Portland	1003	931	0	0	2075505	291216	25039	75816	312207	63.5	47.8	4.2	0	0	66.6	51.6	82.4	0	1	1	Weekday
6/25/2019	3312	41860	San Francisco	7670	7500	0	0	3565427	544947	42590	105109	415772	63.3	50.9	10.7	0	0	84.4	80.3	72.2	0	0	0	Weekday
6/25/2019	3312	47900	Washington	11624	11150	0	0	5051789	641107	27378	103474	639629	80.1	68.2	7.3	0.21	0	75.9	70.7	69.1	1	0	0	Weekday
6/26/2019	3313	12420	Austin	233	200	0	0	1666878	171239	8232	77129	259463	79	69.3	3.8	0	0	41.1	33.5	54	1	2	2	Weekday
6/26/2019	3313	14460	Boston	10825	10126	0	0	4475825	688130	28568	87801	596873	69.4	64.8	6.5	0.13	0	82	72.5	70.5	0	0	0	Weekday
6/26/2019	3313	16980	Chicago	18444	16906	0	0	8636309	1255211	29968	70408	1126156	79.3	62.3	6.3	0	0	77.4	65.3	73.2	0	0	1	Weekday
6/26/2019	3313	18140	Columbus	160	148	0	0	1543744	186067	3161	63536	240136	77.6	60.8	6.8	0	0	40.5	32.8	49.9	2	2	2	Weekday
6/26/2019	3313	33460	Minneapolis	2273	2011	0	0	2877365	398607	13968	77580	460217	74.3	53.8	4.7	0	0	70.5	57	83.5	0	0	1	Weekday
6/26/2019	3313	35620	New York	80605	75057	0	0	18776233	2926528	63956	77830	1647942	78.6	63.7	2.5	0	0	88.3	84.3	70	0	0	0	Weekday
6/26/2019	3313	37980	Philadelphia	2754	2578	0	0	5538175	875476	16174	69579	708979	81.3	58.7	5.9	0	0	78.8	66.8	67.4	1	0	1	Weekday
6/26/2019	3313	38300	Pittsburgh	278	257	0	0	1715050	335546	3438	60320	276237	75	62.4	8.3	0	0	62.9	56	57.3	1	1	1	Weekday
6/26/2019	3313	38900	Portland	931	853	0	0	2075505	291216	25039	75816	312207	64.7	49.4	4.8	0.01	0	66.6	51.6	82.4	0	1	1	Weekday
6/26/2019	3313	41860	San Francisco	7460	7332	0	0	3565427	544947	42590	105109	415772	61.7	50.9	12.8	0	0	84.4	80.3	72.2	0	0	0	Weekday
6/26/2019	3313	47900	Washington	11873	11403	0	0	5051789	641107	27378	103474	639629	82.8	60.8	7.6	0.19	0	75.9	70.7	69.1	1	0	0	Weekday
6/27/2019	3314	12420	Austin	185	173	0	0	1666878	171239	8232	77129	259463	82.1	71.8	4.3	0.01	0	41.1	33.5	54	1	2	2	Weekday
6/27/2019	3314	14460	Boston	11036	10297	0	0	4475825	688130	28568	87801	596873	65.1	60.6	6.2	0	0	82	72.5	70.5	0	0	0	Weekday
6/27/2019	3314	16980	Chicago	17692	16269	0	0	8636309	1255211	29968	70408	1126156	77.9	67	6.8	0.16	0	77.4	65.3	73.2	0	0	1	Weekday
6/27/2019	3314	18140	Columbus	160	150	0	0	1543744	186067	3161	63536	240136	78.9	65	4.2	0	0	40.5	32.8	49.9	2	2	2	Weekday
6/27/2019	3314	33460	Minneapolis	1530	1416	0	0	2877365	398607	13968	77580	460217	73.4	59.9	5.8	0	0	70.5	57	83.5	0	0	1	Weekday
6/27/2019	3314	35620	New York	78853	73515	0	0	18776233	2926528	63956	77830	1647942	81.3	59.5	2.7	0	0	88.3	84.3	70	0	0	0	Weekday
6/27/2019	3314	37980	Philadelphia	2745	2561	0	0	5538175	875476	16174	69579	708979	83.1	60.8	6.6	0	0	78.8	66.8	67.4	1	0	1	Weekday
6/27/2019	3314	38300	Pittsburgh	224	200	0	0	1715050	335546	3438	60320	276237	75.4	66.9	4.7	0	0	62.9	56	57.3	1	1	1	Weekday
6/27/2019	3314	38900	Portland	711	666	0	0	2075505	291216	25039	75816	312207	59.7	50.5	7.6	0.1	0	66.6	51.6	82.4	0	1	1	Weekday
6/27/2019	3314	41860	San Francisco	7201	7031	0	0	3565427	544947	42590	105109	415772	62.4	51	13.8	0	0	84.4	80.3	72.2	0	0	0	Weekday
6/27/2019	3314	47900	Washington	10722	10325	0	0	5051789	641107	27378	103474	639629	83.6	66	6	0	0	75.9	70.7	69.1	1	0	0	Weekday
6/28/2019	3315	12420	Austin	220	197	0	0	1666878	171239	8232	77129	259463	80.4	70.9	1.9	0.59	0	41.1	33.5	54	1	2	2	Weekday
6/28/2019	3315	14460	Boston	10478	9685	0	0	4475825	688130	28568	87801	596873	70.7	61.9	5.1	0	0	82	72.5	70.5	0	0	0	Weekday
6/28/2019	3315	16980	Chicago	16483	15136	0	0	8636309	1255211	29968	70408	1126156	78.5	67	8.6	0	0	77.4	65.3	73.2	0	0	1	Weekday
6/28/2019	3315	18140	Columbus	173	164	0	0	1543744	186067	3161	63536	240136	78.5	65.4	4.2	0	0	40.5	32.8	49.9	2	2	2	Weekday
6/28/2019	3315	33460	Minneapolis	2278	2031	0	0	2877365	398607	13968	77580	460217	75.4	65.2	5.5	0.22	0	70.5	57	83.5	0	0	1	Weekday
6/28/2019	3315	35620	New York	75904	70776	0	0	18776233	2926528	63956	77830	1647942	81.2	58.2	1.3	0	0	88.3	84.3	70	0	0	0	Weekday
6/28/2019	3315	37980	Philadelphia	2415	2268	0	0	5538175	875476	16174	69579	708979	82.7	63.6	4	0	0	78.8	66.8	67.4	1	0	1	Weekday
6/28/2019	3315	38300	Pittsburgh	273	247	0	0	1715050	335546	3438	60320	276237	74.6	67.6	3.8	1.16	0	62.9	56	57.3	1	1	1	Weekday
6/28/2019	3315	38900	Portland	1243	1081	0	0	2075505	291216	25039	75816	312207	59.2	50	4.2	0.11	0	66.6	51.6	82.4	0	1	1	Weekday
6/28/2019	3315	41860	San Francisco	6842	6658	0	0	3565427	544947	42590	105109	415772	62.2	50.4	14.4	0	0	84.4	80.3	72.2	0	0	0	Weekday
6/28/2019	3315	47900	Washington	11157	10600	0	0	5051789	641107	27378	103474	639629	81.2	67.2	4.8	0	0	75.9	70.7	69.1	1	0	0	Weekday
6/29/2019	3316	12420	Austin	214	174	0	0	1666878	171239	8232	77129	259463	82.9	67	1.9	0	0	41.1	33.5	54	1	2	2	Weekend
6/29/2019	3316	14460	Boston	6421	5637	0	0	4475825	688130	28568	87801	596873	77.4	64.5	6.1	0.2	0	82	72.5	70.5	0	0	0	Weekend
6/29/2019	3316	16980	Chicago	17580	14884	0	0	8636309	1255211	29968	70408	1126156	80.4	68	5.7	0.45	0	77.4	65.3	73.2	0	0	1	Weekend
6/29/2019	3316	18140	Columbus	266	217	0	0	1543744	186067	3161	63536	240136	80.3	64.4	7	0	0	40.5	32.8	49.9	2	2	2	Weekend
6/29/2019	3316	33460	Minneapolis	2645	2309	0	0	2877365	398607	13968	77580	460217	79.5	66.2	5	0	0	70.5	57	83.5	0	0	1	Weekend
6/29/2019	3316	35620	New York	59707	54603	0	0	18776233	2926528	63956	77830	1647942	80.4	65.1	3.5	0	0	88.3	84.3	70	0	0	0	Weekend
6/29/2019	3316	37980	Philadelphia	1956	1754	0	0	5538175	875476	16174	69579	708979	79.4	69	6.5	0.09	0	78.8	66.8	67.4	1	0	1	Weekend
6/29/2019	3316	38300	Pittsburgh	242	197	0	0	1715050	335546	3438	60320	276237	77.8	66	7.6	0	0	62.9	56	57.3	1	1	1	Weekend
6/29/2019	3316	38900	Portland	1320	1117	0	0	2075505	291216	25039	75816	312207	66	49	5.4	0	0	66.6	51.6	82.4	0	1	1	Weekend
6/29/2019	3316	41860	San Francisco	3921	3669	0	0	3565427	544947	42590	105109	415772	60.7	49.6	14.8	0	0	84.4	80.3	72.2	0	0	0	Weekend
6/29/2019	3316	47900	Washington	9810	9044	0	0	5051789	641107	27378	103474	639629	82.6	67.8	5.8	0	0	75.9	70.7	69.1	1	0	0	Weekend
6/30/2019	3317	12420	Austin	194	163	0	0	1666878	171239	8232	77129	259463	75.8	67.6	3.5	0.66	0	41.1	33.5	54	1	2	2	Weekend
6/30/2019	3317	14460	Boston	5819	5192	0	0	4475825	688130	28568	87801	596873	72.9	62.3	8.8	1.45	0	82	72.5	70.5	0	0	0	Weekend
6/30/2019	3317	16980	Chicago	11786	10101	0	0	8636309	1255211	29968	70408	1126156	78.4	66.3	5.7	0	0	77.4	65.3	73.2	0	0	1	Weekend
6/30/2019	3317	18140	Columbus	202	162	0	0	1543744	186067	3161	63536	240136	82	64.7	6.4	0	0	40.5	32.8	49.9	2	2	2	Weekend
6/30/2019	3317	33460	Minneapolis	1448	1221	0	0	2877365	398607	13968	77580	460217	78.1	67.8	11	0	0	70.5	57	83.5	0	0	1	Weekend
6/30/2019	3317	35620	New York	59956	53541	0	0	18776233	2926528	63956	77830	1647942	76	61.9	5.4	0.08	0	88.3	84.3	70	0	0	0	Weekend
6/30/2019	3317	37980	Philadelphia	2345	2076	0	0	5538175	875476	16174	69579	708979	79.2	62.7	11.6	0.09	0	78.8	66.8	67.4	1	0	1	Weekend
6/30/2019	3317	38900	Portland	1231	1050	0	0	2075505	291216	25039	75816	312207	69.4	50.2	6.1	0	0	66.6	51.6	82.4	0	1	1	Weekend
6/30/2019	3317	41860	San Francisco	3637	3395	0	0	3565427	544947	42590	105109	415772	61.4	50.2	12	0	0	84.4	80.3	72.2	0	0	0	Weekend
6/30/2019	3317	47900	Washington	9293	8503	0	0	5051789	641107	27378	103474	639629	82.2	63.5	11.5	0.04	0	75.9	70.7	69.1	1	0	0	Weekend
7/1/2019	3318	12420	Austin	207	183	0	0	1666878	171239	8232	77129	259463	81	69.5	3.5	0.23	0	41.1	33.5	54	1	2	2	Weekday
7/1/2019	3318	14460	Boston	10213	9466	0	0	4475825	688130	28568	87801	596873	71	59.2	8.2	0.16	0	82	72.5	70.5	0	0	0	Weekday
7/1/2019	3318	16980	Chicago	17620	16052	0	0	8636309	1255211	29968	70408	1126156	79.2	69.1	6.9	0.26	0	77.4	65.3	73.2	0	0	1	Weekday
7/1/2019	3318	18140	Columbus	162	142	0	0	1543744	186067	3161	63536	240136	76.9	59.8	4.3	0	0	40.5	32.8	49.9	2	2	2	Weekday
7/1/2019	3318	33460	Minneapolis	880	840	0	0	2877365	398607	13968	77580	460217	72.6	66.1	6.4	1.4	0	70.5	57	83.5	0	0	1	Weekday
7/1/2019	3318	35620	New York	75399	69826	0	0	18776233	2926528	63956	77830	1647942	74.3	55.2	4	0.06	0	88.3	84.3	70	0	0	0	Weekday
7/1/2019	3318	37980	Philadelphia	2890	2704	0	0	5538175	875476	16174	69579	708979	75	53.1	7.4	0	0	78.8	66.8	67.4	1	0	1	Weekday
7/1/2019	3318	38300	Pittsburgh	301	269	0	0	1715050	335546	3438	60320	276237	71	56.4	2.5	0	0	62.9	56	57.3	1	1	1	Weekday
7/1/2019	3318	38900	Portland	1066	968	0	0	2075505	291216	25039	75816	312207	71.8	51.5	4.9	0	0	66.6	51.6	82.4	0	1	1	Weekday
7/1/2019	3318	41860	San Francisco	6703	6540	0	0	3565427	544947	42590	105109	415772	61.3	51.2	10.5	0	0	84.4	80.3	72.2	0	0	0	Weekday
7/1/2019	3318	47900	Washington	11608	11079	0	0	5051789	641107	27378	103474	639629	79.5	55.4	7.2	0	0	75.9	70.7	69.1	1	0	0	Weekday
7/2/2019	3319	12420	Austin	175	157	0	0	1666878	171239	8232	77129	259463	82.7	71.2	5.1	0	0	41.1	33.5	54	1	2	2	Weekday
7/2/2019	3319	14460	Boston	10649	9872	0	0	4475825	688130	28568	87801	596873	79.3	59.2	7.9	0	0	82	72.5	70.5	0	0	0	Weekday
7/2/2019	3319	16980	Chicago	14787	13759	0	0	8636309	1255211	29968	70408	1126156	84.9	71.2	8.1	0	0	77.4	65.3	73.2	0	0	1	Weekday
7/2/2019	3319	18140	Columbus	103	94	0	0	1543744	186067	3161	63536	240136	82.9	67.7	4.7	0	0	40.5	32.8	49.9	2	2	2	Weekday
7/2/2019	3319	33460	Minneapolis	1988	1779	0	0	2877365	398607	13968	77580	460217	74.3	66.7	3.8	1.73	0	70.5	57	83.5	0	0	1	Weekday
7/2/2019	3319	35620	New York	75621	70819	0	0	18776233	2926528	63956	77830	1647942	78.4	60.2	2.5	0	0	88.3	84.3	70	0	0	0	Weekday
7/2/2019	3319	37980	Philadelphia	2587	2449	0	0	5538175	875476	16174	69579	708979	79.9	62.6	9	0	0	78.8	66.8	67.4	1	0	1	Weekday
7/2/2019	3319	38300	Pittsburgh	261	230	0	0	1715050	335546	3438	60320	276237	76.9	64.5	7	0	0	62.9	56	57.3	1	1	1	Weekday
7/2/2019	3319	38900	Portland	907	833	0	0	2075505	291216	25039	75816	312207	63.8	52.6	4.9	0.54	0	66.6	51.6	82.4	0	1	1	Weekday
7/2/2019	3319	41860	San Francisco	7036	6884	0	0	3565427	544947	42590	105109	415772	60.9	51	14.2	0	0	84.4	80.3	72.2	0	0	0	Weekday
7/2/2019	3319	47900	Washington	10229	9829	0	0	5051789	641107	27378	103474	639629	80.9	63.6	6.7	0	0	75.9	70.7	69.1	1	0	0	Weekday
7/3/2019	3320	12420	Austin	164	150	0	0	1666878	171239	8232	77129	259463	80.2	71.6	4.5	0	0	41.1	33.5	54	1	2	2	Weekday
7/3/2019	3320	14460	Boston	9765	9051	0	0	4475825	688130	28568	87801	596873	80.1	62.7	7.4	0	0	82	72.5	70.5	0	0	0	Weekday
7/3/2019	3320	16980	Chicago	16643	15142	0	0	8636309	1255211	29968	70408	1126156	77.3	70.4	6	1.34	0	77.4	65.3	73.2	0	0	1	Weekday
7/3/2019	3320	18140	Columbus	145	123	0	0	1543744	186067	3161	63536	240136	74.1	68.4	6.7	0.35	0	40.5	32.8	49.9	2	2	2	Weekday
7/3/2019	3320	33460	Minneapolis	1884	1715	0	0	2877365	398607	13968	77580	460217	77.4	65.7	4.5	0.08	0	70.5	57	83.5	0	0	1	Weekday
7/3/2019	3320	35620	New York	71757	66934	0	0	18776233	2926528	63956	77830	1647942	79.6	67.2	1.7	0.02	0	88.3	84.3	70	0	0	0	Weekday
7/3/2019	3320	37980	Philadelphia	2646	2466	0	0	5538175	875476	16174	69579	708979	79.6	69.5	6.3	0.39	0	78.8	66.8	67.4	1	0	1	Weekday
7/3/2019	3320	38300	Pittsburgh	302	266	0	0	1715050	335546	3438	60320	276237	72.5	67.5	6	0.68	0	62.9	56	57.3	1	1	1	Weekday
7/3/2019	3320	38900	Portland	1026	935	0	0	2075505	291216	25039	75816	312207	64.5	51.8	3.9	0	0	66.6	51.6	82.4	0	1	1	Weekday
7/3/2019	3320	41860	San Francisco	6115	5966	0	0	3565427	544947	42590	105109	415772	60.4	50.6	15.1	0	0	84.4	80.3	72.2	0	0	0	Weekday
7/3/2019	3320	47900	Washington	11665	11020	0	0	5051789	641107	27378	103474	639629	81.6	69.3	5.8	0.42	0	75.9	70.7	69.1	1	0	0	Weekday
7/4/2019	3321	12420	Austin	315	256	0	0	1666878	171239	8232	77129	259463	82.3	72.6	4.7	0.01	0	41.1	33.5	54	1	2	2	BankHoliday
7/4/2019	3321	14460	Boston	8672	7128	0	0	4475825	688130	28568	87801	596873	79.4	61.6	5.2	0	0	82	72.5	70.5	0	0	0	BankHoliday
7/4/2019	3321	16980	Chicago	13902	11482	0	0	8636309	1255211	29968	70408	1126156	78.8	69.7	6.2	0.01	0	77.4	65.3	73.2	0	0	1	BankHoliday
7/4/2019	3321	18140	Columbus	225	193	0	0	1543744	186067	3161	63536	240136	73.8	68.5	3.2	0.51	0	40.5	32.8	49.9	2	2	2	BankHoliday
7/4/2019	3321	33460	Minneapolis	2449	2053	0	0	2877365	398607	13968	77580	460217	76.8	68.9	7.5	0.25	0	70.5	57	83.5	0	0	1	BankHoliday
7/4/2019	3321	35620	New York	49000	43774	0	0	18776233	2926528	63956	77830	1647942	81	65.7	2.3	0	0	88.3	84.3	70	0	0	0	BankHoliday
7/4/2019	3321	37980	Philadelphia	2284	2009	0	0	5538175	875476	16174	69579	708979	80.7	72.2	4	0.14	0	78.8	66.8	67.4	1	0	1	BankHoliday
7/4/2019	3321	38300	Pittsburgh	316	231	0	0	1715050	335546	3438	60320	276237	76.3	70.2	4.1	0.19	0	62.9	56	57.3	1	1	1	BankHoliday
7/4/2019	3321	38900	Portland	1474	1247	0	0	2075505	291216	25039	75816	312207	67.2	52.8	5	0	0	66.6	51.6	82.4	0	1	1	BankHoliday
7/4/2019	3321	41860	San Francisco	2784	2563	0	0	3565427	544947	42590	105109	415772	61.3	51	10.9	0	0	84.4	80.3	72.2	0	0	0	BankHoliday
7/4/2019	3321	47900	Washington	8950	8018	0	0	5051789	641107	27378	103474	639629	82.9	71.2	5.1	0	0	75.9	70.7	69.1	1	0	0	BankHoliday
7/5/2019	3322	12420	Austin	263	226	0	0	1666878	171239	8232	77129	259463	85.1	72.1	6.2	0	0	41.1	33.5	54	1	2	2	Weekday
7/5/2019	3322	14460	Boston	7288	6481	0	0	4475825	688130	28568	87801	596873	80.8	63.1	7	0	0	82	72.5	70.5	0	0	0	Weekday
7/5/2019	3322	16980	Chicago	13799	11841	0	0	8636309	1255211	29968	70408	1126156	82.8	71.5	6.4	0	0	77.4	65.3	73.2	0	0	1	Weekday
7/5/2019	3322	18140	Columbus	142	127	0	0	1543744	186067	3161	63536	240136	80.3	70.4	4.3	0	0	40.5	32.8	49.9	2	2	2	Weekday
7/5/2019	3322	33460	Minneapolis	1688	1453	0	0	2877365	398607	13968	77580	460217	75.4	67.1	4.2	0.15	0	70.5	57	83.5	0	0	1	Weekday
7/5/2019	3322	35620	New York	55798	51129	0	0	18776233	2926528	63956	77830	1647942	77.5	69.5	2.3	0	0	88.3	84.3	70	0	0	0	Weekday
7/5/2019	3322	37980	Philadelphia	2218	2016	0	0	5538175	875476	16174	69579	708979	79.9	71.7	4.8	0	0	78.8	66.8	67.4	1	0	1	Weekday
7/5/2019	3322	38300	Pittsburgh	208	178	0	0	1715050	335546	3438	60320	276237	75.6	70.7	4.2	0	0	62.9	56	57.3	1	1	1	Weekday
7/5/2019	3322	38900	Portland	1152	1021	0	0	2075505	291216	25039	75816	312207	66.4	53.2	4.7	0	0	66.6	51.6	82.4	0	1	1	Weekday
7/5/2019	3322	41860	San Francisco	3819	3653	0	0	3565427	544947	42590	105109	415772	60.9	51.4	9	0	0	84.4	80.3	72.2	0	0	0	Weekday
7/5/2019	3322	47900	Washington	10514	9523	0	0	5051789	641107	27378	103474	639629	81.5	73.3	5.5	0.24	0	75.9	70.7	69.1	1	0	0	Weekday
7/6/2019	3323	12420	Austin	267	198	0	0	1666878	171239	8232	77129	259463	85.2	71.7	5.5	0	0	41.1	33.5	54	1	2	2	Weekend
7/6/2019	3323	14460	Boston	4698	4169	0	0	4475825	688130	28568	87801	596873	82	69.9	11	0	0	82	72.5	70.5	0	0	0	Weekend
7/6/2019	3323	16980	Chicago	14714	12204	0	0	8636309	1255211	29968	70408	1126156	80.1	69.6	8	0	0	77.4	65.3	73.2	0	0	1	Weekend
7/6/2019	3323	18140	Columbus	172	144	0	0	1543744	186067	3161	63536	240136	81.6	71.1	4.5	0.03	0	40.5	32.8	49.9	2	2	2	Weekend
7/6/2019	3323	33460	Minneapolis	2576	2086	0	0	2877365	398607	13968	77580	460217	74.1	62.2	7.1	0.03	0	70.5	57	83.5	0	0	1	Weekend
7/6/2019	3323	35620	New York	48350	43981	0	0	18776233	2926528	63956	77830	1647942	80.7	72.6	2.8	0	0	88.3	84.3	70	0	0	0	Weekend
7/6/2019	3323	37980	Philadelphia	1563	1385	0	0	5538175	875476	16174	69579	708979	79.7	74.1	4.9	0.33	0	78.8	66.8	67.4	1	0	1	Weekend
7/6/2019	3323	38300	Pittsburgh	197	166	0	0	1715050	335546	3438	60320	276237	75.4	70.2	5.4	0.14	0	62.9	56	57.3	1	1	1	Weekend
7/6/2019	3323	38900	Portland	1108	975	0	0	2075505	291216	25039	75816	312207	64.3	53	3	0	0	66.6	51.6	82.4	0	1	1	Weekend
7/6/2019	3323	41860	San Francisco	3054	2857	0	0	3565427	544947	42590	105109	415772	61.8	50.6	10.2	0	0	84.4	80.3	72.2	0	0	0	Weekend
7/6/2019	3323	47900	Washington	8913	8016	0	0	5051789	641107	27378	103474	639629	83.7	74.7	6.7	0.01	0	75.9	70.7	69.1	1	0	0	Weekend
7/7/2019	3324	12420	Austin	192	152	0	0	1666878	171239	8232	77129	259463	86.1	71.3	4.1	0	0	41.1	33.5	54	1	2	2	Weekend
7/7/2019	3324	14460	Boston	7994	6835	0	0	4475825	688130	28568	87801	596873	73.3	61.4	9.4	1.37	0	82	72.5	70.5	0	0	0	Weekend
7/7/2019	3324	16980	Chicago	12049	11200	0	0	8636309	1255211	29968	70408	1126156	72	59.7	11.8	0	0	77.4	65.3	73.2	0	0	1	Weekend
7/7/2019	3324	18140	Columbus	173	138	0	0	1543744	186067	3161	63536	240136	77.5	71	3.6	0.28	0	40.5	32.8	49.9	2	2	2	Weekend
7/7/2019	3324	33460	Minneapolis	2154	1818	0	0	2877365	398607	13968	77580	460217	75.6	60	4.1	0	0	70.5	57	83.5	0	0	1	Weekend
7/7/2019	3324	35620	New York	58206	52674	0	0	18776233	2926528	63956	77830	1647942	78.5	67.3	3.9	0	0	88.3	84.3	70	0	0	0	Weekend
7/7/2019	3324	37980	Philadelphia	2077	1876	0	0	5538175	875476	16174	69579	708979	78.6	70.2	6.2	2.27	0	78.8	66.8	67.4	1	0	1	Weekend
7/7/2019	3324	38300	Pittsburgh	162	134	0	0	1715050	335546	3438	60320	276237	72.7	70.6	3.7	1.34	0	62.9	56	57.3	1	1	1	Weekend
7/7/2019	3324	38900	Portland	929	765	0	0	2075505	291216	25039	75816	312207	63.7	51.6	3	0.05	0	66.6	51.6	82.4	0	1	1	Weekend
7/7/2019	3324	41860	San Francisco	2879	2718	0	0	3565427	544947	42590	105109	415772	61.1	50	11.5	0	0	84.4	80.3	72.2	0	0	0	Weekend
7/7/2019	3324	47900	Washington	8858	8148	0	0	5051789	641107	27378	103474	639629	79.9	71.4	4.1	0.72	0	75.9	70.7	69.1	1	0	0	Weekend
7/8/2019	3325	12420	Austin	198	174	0	0	1666878	171239	8232	77129	259463	85.3	71.9	4.3	0	0	41.1	33.5	54	1	2	2	Weekday
7/8/2019	3325	14460	Boston	10561	9804	0	0	4475825	688130	28568	87801	596873	71.2	55.4	6.7	0	0	82	72.5	70.5	0	0	0	Weekday
7/8/2019	3325	16980	Chicago	13010	11616	0	0	8636309	1255211	29968	70408	1126156	73.3	54	7.2	0	0	77.4	65.3	73.2	0	0	1	Weekday
7/8/2019	3325	18140	Columbus	134	116	0	0	1543744	186067	3161	63536	240136	76	63.6	7.5	0.07	0	40.5	32.8	49.9	2	2	2	Weekday
7/8/2019	3325	33460	Minneapolis	2055	1878	0	0	2877365	398607	13968	77580	460217	77.8	62.9	7.3	0	0	70.5	57	83.5	0	0	1	Weekday
7/8/2019	3325	35620	New York	65685	61398	0	0	18776233	2926528	63956	77830	1647942	72.6	62.7	2.2	0.01	0	88.3	84.3	70	0	0	0	Weekday
7/8/2019	3325	37980	Philadelphia	2137	2012	0	0	5538175	875476	16174	69579	708979	73.5	66.8	6.7	0.02	0	78.8	66.8	67.4	1	0	1	Weekday
7/8/2019	3325	38300	Pittsburgh	325	294	0	0	1715050	335546	3438	60320	276237	73.1	67.7	3.6	0.23	0	62.9	56	57.3	1	1	1	Weekday
7/8/2019	3325	38900	Portland	1115	997	0	0	2075505	291216	25039	75816	312207	66	52.3	3.6	0	0	66.6	51.6	82.4	0	1	1	Weekday
7/8/2019	3325	41860	San Francisco	6806	6668	0	0	3565427	544947	42590	105109	415772	60.3	51.8	13.7	0	0	84.4	80.3	72.2	0	0	0	Weekday
7/8/2019	3325	47900	Washington	7972	7649	0	0	5051789	641107	27378	103474	639629	77.6	70.7	8.8	0	0	75.9	70.7	69.1	1	0	0	Weekday
7/9/2019	3326	12420	Austin	199	173	0	0	1666878	171239	8232	77129	259463	81.8	72.9	2.8	0.38	0	41.1	33.5	54	1	2	2	Weekday
7/9/2019	3326	14460	Boston	10919	10200	0	0	4475825	688130	28568	87801	596873	77.8	54	7	0	0	82	72.5	70.5	0	0	0	Weekday
7/9/2019	3326	16980	Chicago	18292	16661	0	0	8636309	1255211	29968	70408	1126156	76.8	59.7	5.5	0	0	77.4	65.3	73.2	0	0	1	Weekday
7/9/2019	3326	18140	Columbus	106	99	0	0	1543744	186067	3161	63536	240136	75.9	59.9	4.4	0	0	40.5	32.8	49.9	2	2	2	Weekday
7/9/2019	3326	33460	Minneapolis	1734	1586	0	0	2877365	398607	13968	77580	460217	75.4	64	9.5	0	0	70.5	57	83.5	0	0	1	Weekday
7/9/2019	3326	35620	New York	81041	75442	0	0	18776233	2926528	63956	77830	1647942	77.7	61.3	2.8	0.03	0	88.3	84.3	70	0	0	0	Weekday
7/9/2019	3326	37980	Philadelphia	2897	2754	0	0	5538175	875476	16174	69579	708979	76.6	64.2	4.9	0.08	0	78.8	66.8	67.4	1	0	1	Weekday
7/9/2019	3326	38300	Pittsburgh	323	294	0	0	1715050	335546	3438	60320	276237	75.1	65	2.4	0	0	62.9	56	57.3	1	1	1	Weekday
7/9/2019	3326	38900	Portland	771	701	0	0	2075505	291216	25039	75816	312207	68.7	55.4	3.1	0	0	66.6	51.6	82.4	0	1	1	Weekday
7/9/2019	3326	41860	San Francisco	7388	7243	0	0	3565427	544947	42590	105109	415772	61.3	52.4	11.1	0	0	84.4	80.3	72.2	0	0	0	Weekday
7/9/2019	3326	47900	Washington	12271	11712	0	0	5051789	641107	27378	103474	639629	76.5	65.6	4.5	3.44	0	75.9	70.7	69.1	1	0	0	Weekday
7/10/2019	3327	12420	Austin	189	174	0	0	1666878	171239	8232	77129	259463	87.5	72.1	3.5	0	0	41.1	33.5	54	1	2	2	Weekday
7/10/2019	3327	14460	Boston	10660	9948	0	0	4475825	688130	28568	87801	596873	80.3	58.3	7.1	0	0	82	72.5	70.5	0	0	0	Weekday
7/10/2019	3327	16980	Chicago	17004	15716	0	0	8636309	1255211	29968	70408	1126156	85	68	8.9	0	0	77.4	65.3	73.2	0	0	1	Weekday
7/10/2019	3327	18140	Columbus	91	80	0	0	1543744	186067	3161	63536	240136	81.2	68.3	3.3	0	0	40.5	32.8	49.9	2	2	2	Weekday
7/10/2019	3327	33460	Minneapolis	1889	1726	0	0	2877365	398607	13968	77580	460217	73.8	65.1	8.6	0.47	0	70.5	57	83.5	0	0	1	Weekday
7/10/2019	3327	35620	New York	81606	76072	0	0	18776233	2926528	63956	77830	1647942	80.7	64.3	1.6	0	0	88.3	84.3	70	0	0	0	Weekday
7/10/2019	3327	37980	Philadelphia	2914	2741	0	0	5538175	875476	16174	69579	708979	80.5	66.9	6.8	0	0	78.8	66.8	67.4	1	0	1	Weekday
7/10/2019	3327	38300	Pittsburgh	329	305	0	0	1715050	335546	3438	60320	276237	78.6	67.9	4.7	0	0	62.9	56	57.3	1	1	1	Weekday
7/10/2019	3327	38900	Portland	1024	955	0	0	2075505	291216	25039	75816	312207	66.1	60.5	6.2	0.17	0	66.6	51.6	82.4	0	1	1	Weekday
7/10/2019	3327	41860	San Francisco	7483	7325	0	0	3565427	544947	42590	105109	415772	65.5	57.2	11.1	0	0	84.4	80.3	72.2	0	0	0	Weekday
7/10/2019	3327	47900	Washington	11954	11466	0	0	5051789	641107	27378	103474	639629	79	67.2	7.2	0	0	75.9	70.7	69.1	1	0	0	Weekday
7/11/2019	3328	12420	Austin	238	214	0	0	1666878	171239	8232	77129	259463	85	68.4	4.6	0	0	41.1	33.5	54	1	2	2	Weekday
7/11/2019	3328	14460	Boston	10802	10035	0	0	4475825	688130	28568	87801	596873	76.6	65.7	8.1	0	0	82	72.5	70.5	0	0	0	Weekday
7/11/2019	3328	16980	Chicago	17364	15891	0	0	8636309	1255211	29968	70408	1126156	78.7	62.5	7.8	0	0	77.4	65.3	73.2	0	0	1	Weekday
7/11/2019	3328	18140	Columbus	112	98	0	0	1543744	186067	3161	63536	240136	81.7	68	5.2	0	0	40.5	32.8	49.9	2	2	2	Weekday
7/11/2019	3328	33460	Minneapolis	2556	2288	0	0	2877365	398607	13968	77580	460217	73.2	59.4	6.8	0.22	0	70.5	57	83.5	0	0	1	Weekday
7/11/2019	3328	35620	New York	52937	50284	0	0	18776233	2926528	63956	77830	1647942	78.5	66.8	3.4	0	0	88.3	84.3	70	0	0	0	Weekday
7/11/2019	3328	37980	Philadelphia	1817	1704	0	0	5538175	875476	16174	69579	708979	77.7	68.2	6	0	0	78.8	66.8	67.4	1	0	1	Weekday
7/11/2019	3328	38300	Pittsburgh	211	198	0	0	1715050	335546	3438	60320	276237	72.5	69.5	6.1	0.15	0	62.9	56	57.3	1	1	1	Weekday
7/11/2019	3328	38900	Portland	1225	1106	0	0	2075505	291216	25039	75816	312207	70.9	58.5	4.3	0.02	0	66.6	51.6	82.4	0	1	1	Weekday
7/11/2019	3328	41860	San Francisco	7266	7102	0	0	3565427	544947	42590	105109	415772	63.8	55.3	13.5	0	0	84.4	80.3	72.2	0	0	0	Weekday
7/11/2019	3328	47900	Washington	8269	8030	0	0	5051789	641107	27378	103474	639629	80	71	7.7	0	0	75.9	70.7	69.1	1	0	0	Weekday
7/12/2019	3329	12420	Austin	257	218	0	0	1666878	171239	8232	77129	259463	87.1	67.3	2.4	0	0	41.1	33.5	54	1	2	2	Weekday
7/12/2019	3329	14460	Boston	8357	7799	0	0	4475825	688130	28568	87801	596873	73.7	68.3	6.8	0.56	0	82	72.5	70.5	0	0	0	Weekday
7/12/2019	3329	16980	Chicago	18899	16982	0	0	8636309	1255211	29968	70408	1126156	74.1	57.4	4.6	0	0	77.4	65.3	73.2	0	0	1	Weekday
7/12/2019	3329	18140	Columbus	104	84	0	0	1543744	186067	3161	63536	240136	77.8	62.4	5.8	0.32	0	40.5	32.8	49.9	2	2	2	Weekday
7/12/2019	3329	33460	Minneapolis	2545	2280	0	0	2877365	398607	13968	77580	460217	76.9	61.7	7.7	0	0	70.5	57	83.5	0	0	1	Weekday
7/12/2019	3329	35620	New York	78211	72686	0	0	18776233	2926528	63956	77830	1647942	77	68.4	3.8	0.79	0	88.3	84.3	70	0	0	0	Weekday
7/12/2019	3329	37980	Philadelphia	2793	2606	0	0	5538175	875476	16174	69579	708979	78.4	68.4	8.7	1.36	0	78.8	66.8	67.4	1	0	1	Weekday
7/12/2019	3329	38300	Pittsburgh	389	342	0	0	1715050	335546	3438	60320	276237	70.8	64.1	4.6	1.81	0	62.9	56	57.3	1	1	1	Weekday
7/12/2019	3329	38900	Portland	1330	1162	0	0	2075505	291216	25039	75816	312207	70.9	56.6	6.3	0	0	66.6	51.6	82.4	0	1	1	Weekday
7/12/2019	3329	41860	San Francisco	6761	6603	0	0	3565427	544947	42590	105109	415772	61.1	53.5	12.7	0	0	84.4	80.3	72.2	0	0	0	Weekday
7/12/2019	3329	47900	Washington	12350	11704	0	0	5051789	641107	27378	103474	639629	79.3	69.4	6.7	0.88	0	75.9	70.7	69.1	1	0	0	Weekday
7/13/2019	3330	12420	Austin	275	224	0	0	1666878	171239	8232	77129	259463	85.2	65.8	4.4	0	0	41.1	33.5	54	1	2	2	Weekend
7/13/2019	3330	14460	Boston	8740	7619	0	0	4475825	688130	28568	87801	596873	77.7	64.1	7.3	0.27	0	82	72.5	70.5	0	0	0	Weekend
7/13/2019	3330	16980	Chicago	17465	14752	0	0	8636309	1255211	29968	70408	1126156	82.4	65.4	8.7	0	0	77.4	65.3	73.2	0	0	1	Weekend
7/13/2019	3330	18140	Columbus	190	162	0	0	1543744	186067	3161	63536	240136	76.4	58.7	3.2	0	0	40.5	32.8	49.9	2	2	2	Weekend
7/13/2019	3330	33460	Minneapolis	2850	2378	0	0	2877365	398607	13968	77580	460217	78.5	64.1	5	0	0	70.5	57	83.5	0	0	1	Weekend
7/13/2019	3330	35620	New York	72493	64922	0	0	18776233	2926528	63956	77830	1647942	77.7	62.5	3.5	0	0	88.3	84.3	70	0	0	0	Weekend
7/13/2019	3330	37980	Philadelphia	2290	2013	0	0	5538175	875476	16174	69579	708979	80	62.6	5	0	0	78.8	66.8	67.4	1	0	1	Weekend
7/13/2019	3330	38300	Pittsburgh	345	284	0	0	1715050	335546	3438	60320	276237	74.2	62.3	4.4	0	0	62.9	56	57.3	1	1	1	Weekend
7/13/2019	3330	38900	Portland	1224	1017	0	0	2075505	291216	25039	75816	312207	71.9	54.6	6	0	0	66.6	51.6	82.4	0	1	1	Weekend
7/13/2019	3330	41860	San Francisco	3828	3591	0	0	3565427	544947	42590	105109	415772	60.1	52.5	12.6	0	0	84.4	80.3	72.2	0	0	0	Weekend
7/13/2019	3330	47900	Washington	11256	10307	0	0	5051789	641107	27378	103474	639629	82.3	64	6.1	0	0	75.9	70.7	69.1	1	0	0	Weekend
7/14/2019	3331	12420	Austin	229	181	0	0	1666878	171239	8232	77129	259463	88.2	69.5	2.9	0	0	41.1	33.5	54	1	2	2	Weekend
7/14/2019	3331	14460	Boston	8187	7080	0	0	4475825	688130	28568	87801	596873	82.9	63.4	8.7	0	0	82	72.5	70.5	0	0	0	Weekend
7/14/2019	3331	16980	Chicago	16570	14055	0	0	8636309	1255211	29968	70408	1126156	80.2	65.8	7.4	0.14	0	77.4	65.3	73.2	0	0	1	Weekend
7/14/2019	3331	18140	Columbus	167	142	0	0	1543744	186067	3161	63536	240136	80.6	63.5	5	0	0	40.5	32.8	49.9	2	2	2	Weekend
7/14/2019	3331	33460	Minneapolis	1843	1592	0	0	2877365	398607	13968	77580	460217	80.7	66.6	6.8	0	0	70.5	57	83.5	0	0	1	Weekend
7/14/2019	3331	35620	New York	64435	58160	0	0	18776233	2926528	63956	77830	1647942	82	61.5	3.8	0	0	88.3	84.3	70	0	0	0	Weekend
7/14/2019	3331	37980	Philadelphia	2133	1909	0	0	5538175	875476	16174	69579	708979	82.9	66.2	7.4	0	0	78.8	66.8	67.4	1	0	1	Weekend
7/14/2019	3331	38300	Pittsburgh	270	213	0	0	1715050	335546	3438	60320	276237	76.3	62.7	5.6	0	0	62.9	56	57.3	1	1	1	Weekend
7/14/2019	3331	38900	Portland	1084	950	0	0	2075505	291216	25039	75816	312207	70.6	54	5.7	0	0	66.6	51.6	82.4	0	1	1	Weekend
7/14/2019	3331	41860	San Francisco	3291	3096	0	0	3565427	544947	42590	105109	415772	60.8	52.4	12	0	0	84.4	80.3	72.2	0	0	0	Weekend
[truncated: 4,053 more rows]
